# Supplementary material for: Genome-Wide Differential Methylation Profiles from Two Terpene-Rich Medicinal Plant Extracts Administered in Osteoarthritis Rats
Source: Plants (Basel). 2021 Jun 2;10(6):1132. doi: 10.3390/plants10061132 (PMC8227118; doi:10.3390/plants10061132)
Supplement: Supplementary file 1 [file plants-10-01132-s001.zip]

Archive with 2 entries (2 files):
- Supplementary File1.xlsx
- Supplementary_Figures and Tables.pdf
