# Supplementary material for: Genome-Wide Differential Methylation Profiles from Two Terpene-Rich Medicinal Plant Extracts Administered in Osteoarthritis Rats
Source: Plants (Basel). 2021 Jun 2;10(6):1132. doi: 10.3390/plants10061132 (PMC8227118; doi:10.3390/plants10061132)
Supplement: Supplementary file 1 [file plants-10-01132-s001.zip › Supplementary File1.xlsx]

## Sheet: Table1.OA.CpG.DMRs
Supplimentary File : The Total methylation and diffenttial methylation values along with all the curation contents
Differently Methylated Region (DMR) information				Gene information																	Methylation percentage by samples												DMR						Methylation difference by comparing sets
CpG				Annotated gene					RGD (osteoarthritis-related)		Alliance	KEGG pathway		Human ortholog				Drug target protein			Negative control (NC)			Positive control (MIA)			Phlomis umbrosa treatment (PUE)			Dipsacus asperoides treatment (DAE)			Comparing sets				DMR Subsets		Set 1 (NC vs MIA)			Set 2 (MIA vs PUE)			Set 3 (MIA vs DAE)			Set 4 (DAE vs PUE)
name	chr	pos	region	RefSeq ID	NCBI gene ID	RGD gene ID	gene symbol	gene name	RDO	PW	disease	signalling	disease	NCBI gene ID	gene symbol	HGNC gene ID	Ensemble ID	FDA approved	Druggable	DrugBank	NC_1_2	NC_2_3	NC_3_3	MIA_1_1	MIA_1_2	MIA_3_2	PUE_2_1	PUE_3_1	PUE_4_2	DAE_2_3	DAE_3_2	DAE_3_3	Set 1	Set 2	Set 3	Set 4	Subset1	Subset2	methyl diff	q-value	DMR level	methyl diff	q-value	DMR level	methyl diff	q-value	DMR level	methyl diff	q-value
1:1689483:LRP11	1	1689483	promoter	NM_001106217	292462	1308602	Lrp11	LDL receptor related protein 11						84918	LRP11	16936	ENSG00000120256				0.84	0.692308	0.92	0.636364	0.5	0.857143	0.842105	0.85	0.958333	0.714286	0.7	0.73913		hyper					-17.7858	0.146792		25.0958	0.0447997	Level 1	8.0819	0.682297		17.0139	0.187509
1:2634341:UST	1	2634341	promoter	NM_001108458	361450	1304743	Ust	uronyl-2-sulfotransferase		PW:0000195^chondroitin sulfate biosynthetic pathway				10090	UST	17223	ENSG00000111962				0.428571	0.266667	0.666667	0.705882	0.5625	0.785714	0.44	0.333333	0.214286	0.533333	0.5	0.769231		hypo					22.9871	0.149644		-33.0851	0.0347703	Level 1	-9.75177	0.668005		-23.3333	0.191907
1:2634373:UST	1	2634373	promoter	NM_001108458	361450	1304743	Ust	uronyl-2-sulfotransferase		PW:0000195^chondroitin sulfate biosynthetic pathway				10090	UST	17223	ENSG00000111962				0.241379	0.333333	0.56	0.709677	0.75	0.823529	0.6	0.666667	0.730769	0.62963	0.64	0.736842	hyper						37.6667	0.000238788	Level 1	-7.87671	0.581884		-8.80282	0.628111		0.926105	0.908304
1:4654825:RAB32	1	4654825	promoter	NM_001108902	365042	1559997	Rab32	RAB32, member RAS oncogene family			DOID:14330^Parkinson's disease			10981	RAB32	9772	ENSG00000118508				0.792453	0.759259	0.765957	0.525	0.410256	0.65625	0.833333	0.695652	0.657895	0.676471	0.592593	0.409091	hypo						-25.0205	0.000857499	Level 1	20.2752	0.0885622		2.03346	0.928443		18.2418	0.141632
1:7066985:STX11	1	7066985	promoter	NM_001025638	292483	1304744	Stx11	syntaxin 11			DOID:0110924^familial hemophagocytic lymphohistiocytosis 4;DOID:0110924^familial hemophagocytic lymphohistiocytosis 4			8676	STX11	11429	ENSG00000135604				0.513514	0.468354	0.349206	0.477273	0.466667	0.542857	0.133333	0.354167	0.14	0.444444	0.413043	0.566667		hypo		hypo			4.28614	0.632211		-27.3185	0.00116665	Level 1	-1.06855	0.938894		-26.25	0.000750132
1:7067164:STX11	1	7067164	promoter	NM_001025638	292483	1304744	Stx11	syntaxin 11			DOID:0110924^familial hemophagocytic lymphohistiocytosis 4;DOID:0110924^familial hemophagocytic lymphohistiocytosis 4			8676	STX11	11429	ENSG00000135604				0.701493	0.5	0.357143	0.0606061	0.410256	0.428571	0.153846	0.324324	0.0769231	0.344828	0.526316	0.530612	hypo			hypo			-25.9346	0.002184	Level 1	-10.7714	0.36081		19.2436	0.217923		-30.015	0.000294265
1:7322448:ZC2HC1B	1	7322448	promoter	NM_001271310	100361672	2319701	Zc2hc1b	zinc finger, C2HC-type containing 1B						153918	ZC2HC1B	21174	ENSG00000118491				0.105263	0.236842	0.481481	0.685714	0.47619	0.611111	0.758621	0.625	0.769231	0.375	0.6	0.518519	hyper						35.5681	0.000105461	Level 1	12.4286	0.417246		-10.8108	0.615941		23.2394	0.0932792
1:7322478:ZC2HC1B	1	7322478	promoter	NM_001271310	100361672	2319701	Zc2hc1b	zinc finger, C2HC-type containing 1B						153918	ZC2HC1B	21174	ENSG00000118491				0.173913	0.309524	0.5	0.666667	0.571429	0.434783	0.592593	0.705882	0.533333	0.69697	0.566667	0.6	hyper						27.2312	0.00218867	Level 1	1.39494	0.907501		4.18038	0.8313		-2.78544	0.851639
1:7322989:ZC2HC1B	1	7322989	promoter	NM_001271310	100361672	2319701	Zc2hc1b	zinc finger, C2HC-type containing 1B						153918	ZC2HC1B	21174	ENSG00000118491				0.148148	0.285714	0.416667	0.583333	0.621622	0.558824	0.742857	0.84375	0.446809	0.588235	0.638889	0.454545	hyper						34.0997	1.78626e-05	Level 1	6.03378	0.62985		-4.4785	0.79814		10.5123	0.399281
1:7323036:ZC2HC1B	1	7323036	promoter	NM_001271310	100361672	2319701	Zc2hc1b	zinc finger, C2HC-type containing 1B						153918	ZC2HC1B	21174	ENSG00000118491				0.142857	0.333333	0.4	0.636364	0.45	0.45	0.863636	0.789474	0.423077	0.727273	0.590909	0.441176	hyper						25.5855	0.0334887	Level 1	15.5513	0.369694		4.79735	0.838827		10.7539	0.520554
1:7332299:ZC2HC1B	1	7332299	promoter	NM_001271310	100361672	2319701	Zc2hc1b	zinc finger, C2HC-type containing 1B						153918	ZC2HC1B	21174	ENSG00000118491				0.73913	0.851852	0.676471	0.928571	0.85	0.888889	0.615385	0.388889	0.689655	1	0.823529	0.92		hypo		hypo			14.567	0.103414		-30.4292	0.00271785	Level 1	3.09091	0.815969		-33.5201	0.000543406
1:7333742:ZC2HC1B	1	7333742	promoter	NM_001271310	100361672	2319701	Zc2hc1b	zinc finger, C2HC-type containing 1B						153918	ZC2HC1B	21174	ENSG00000118491				0.310345	0.32	0.666667	0.642857	0.555556	0.85	0.666667	0.65	0.65	0.692308	0.709677	0.875	hyper						28.953	0.0231879	Level 1	-3.657	0.835807		5.76923	0.800456		-9.42623	0.553828
1:7482594:PHACTR2	1	7482594	promoter	NM_214458	308291	1303141	Phactr2	phosphatase and actin regulator 2			DOID:10652^Alzheimer's disease;DOID:14330^Parkinson's disease;DOID:2377^multiple sclerosis			9749	PHACTR2	20956	ENSG00000112419				0.704545	0.567568	0.566667	0.416667	0.285714	0.212121	0.551724	0.769231	0.44186	0.586207	0.2	0.322581	hypo	hyper			O		-32.8143	0.000144089	Level 1	26.7746	0.0155995	Level 1	10.6522	0.565794		16.1224	0.274963
1:8043893:AIG1	1	8043893	promoter	NM_001134425	292486	1562920	Aig1	androgen-induced 1						51390	AIG1	21607	ENSG00000146416				0.584906	0.702128	0.814815	0.413043	0.27451	0.348837	0.5	0.220339	0.470588	0.333333	0.444444	0.439024	hypo						-35.8442	8.93724e-08	Level 1	5.37909	0.600593		6.27373	0.632065		-0.894636	0.908304
1:8043954:AIG1	1	8043954	promoter	NM_001134425	292486	1562920	Aig1	androgen-induced 1						51390	AIG1	21607	ENSG00000146416				0.711538	0.701754	0.722222	0.425926	0.237288	0.25	0.666667	0.384615	0.538462	0.36	0.342105	0.309091	hypo						-40.4467	1.16956e-10	Level 1	22.0083	0.0078742		2.84748	0.852094		19.1608	0.0347019
1:8043964:AIG1	1	8043964	promoter	NM_001134425	292486	1562920	Aig1	androgen-induced 1						51390	AIG1	21607	ENSG00000146416				0.566667	0.754386	0.684211	0.411765	0.254237	0.263158	0.627451	0.322034	0.409091	0.340426	0.357143	0.285714	hypo						-35.5856	2.52625e-08	Level 1	13.2371	0.191669		1.33271	0.938894		11.9044	0.254739
1:8043991:AIG1	1	8043991	promoter	NM_001134425	292486	1562920	Aig1	androgen-induced 1						51390	AIG1	21607	ENSG00000146416				0.868421	0.777778	0.849057	0.517241	0.238095	0.320755	0.660377	0.421053	0.528571	0.555556	0.404255	0.349206	hypo						-47.7011	2.82678e-18	Level 1	17.7011	0.0411557		7.6605	0.566459		10.0407	0.345894
1:8044157:AIG1	1	8044157	promoter	NM_001134425	292486	1562920	Aig1	androgen-induced 1						51390	AIG1	21607	ENSG00000146416				0.820513	0.823529	0.956522	0.722222	0.354839	0.405405	0.764706	0.666667	0.861111	0.842105	0.65625	0.62963	hypo	hyper			O		-35.4167	5.05191e-06	Level 1	28.3784	0.00992176	Level 1	19.2308	0.271105		9.14761	0.536602
1:8125874:HIVEP2	1	8125874	promoter	NM_024137	29721	61988	Hivep2	HIVEP zinc finger 2			DOID:1059^intellectual disability;DOID:5419^schizophrenia;DOID:0070073^autosomal dominant non-syndromic intellectual disability 43;DOID:10652^Alzheimer's disease			3097	HIVEP2	4921	ENSG00000010818				0.266667	0.462963	0.514286	0.689655	0.925926	0.72093	0.861111	0.942308	0.848485	0.769231	0.916667	0.724138	hyper						37.1704	5.98238e-07	Level 1	12.4885	0.181963		2.97916	0.866848		9.50936	0.351672
1:8125996:HIVEP2	1	8125996	promoter	NM_024137	29721	61988	Hivep2	HIVEP zinc finger 2			DOID:1059^intellectual disability;DOID:5419^schizophrenia;DOID:0070073^autosomal dominant non-syndromic intellectual disability 43;DOID:10652^Alzheimer's disease			3097	HIVEP2	4921	ENSG00000010818				0.230769	0.472222	0.410256	0.388889	0.35	0.322581	0.558824	0.45	0.727273	0.714286	0.95	0.583333			hyper				-0.650462	0.854608		24.9875	0.0670849		36.646	0.00498452	Level 1	-11.6585	0.420158
1:12005933:MCC	1	12005933	promoter	NM_001170534	307449	1561988	Mcc	MCC regulator of WNT signaling pathway			DOID:9256^colorectal cancer			4163	MCC	6935	ENSG00000171444				0.333333	0.47619	0.586957	0.790698	0.694444	0.857143	0.552632	0.454545	0.666667	0.725	0.76	0.645161	hyper						30.647	6.96162e-05	Level 1	-20.9329	0.0446949		-5.66927	0.669556		-15.2637	0.188063
1:15061457:IFNGR1	1	15061457	promoter	NM_053783	116465	620570	Ifngr1	interferon gamma receptor 1	DOID:11476^osteoporosis		DOID:2043^hepatitis B;DOID:2349^arteriosclerosis;DOID:6432^pulmonary hypertension;DOID:2841^asthma;DOID:13141^uveitis;DOID:824^periodontitis;DOID:11476^osteoporosis;DOID:0111956^immunodeficiency 27B;DOID:0111955^immunodeficiency 27A;DOID:399^tuberculosis	04630^Jak-STAT signaling pathway;04060^Cytokine-cytokine receptor interaction	05142^Chagas disease (American trypanosomiasis);05145^Toxoplasmosis;05140^Leishmaniasis	3459	IFNGR1	5439	ENSG00000027697	O			0.40625	0.28	0.24	0.421053	0.277778	0.65	0.0666667	0.238095	0.037037	0.333333	0.296296	0.294118		hypo					13.9067	0.323534		-34.5029	0.00292353	Level 1	-14.8448	0.500666		-19.6581	0.117398
1:15305940:SLC35D3	1	15305940	promoter	NM_001107522	308717	1309428	Slc35d3	solute carrier family 35, member D3						340146	SLC35D3	15621	ENSG00000182747				0.595745	0.759259	0.785714	0.695652	0.290909	0.472727	0.767442	0.657895	0.657895	0.787879	0.529412	0.604167	hypo	hyper			O		-27.7196	0.000157768	Level 1	26.1389	0.00416414	Level 1	18.5122	0.173875		7.62669	0.539665
1:15305944:SLC35D3	1	15305944	promoter	NM_001107522	308717	1309428	Slc35d3	solute carrier family 35, member D3						340146	SLC35D3	15621	ENSG00000182747				0.795918	0.741379	0.829787	0.76	0.368421	0.508475	0.795455	0.717391	0.6	0.685714	0.678571	0.66	hypo						-28.926	1.42382e-05	Level 1	21.1238	0.025393		17.7305	0.173129		3.39334	0.766958
1:15619317:MAP7	1	15619317	promoter	NM_001198638	293016	1308866	Map7	microtubule-associated protein 7						9053	MAP7	6869	ENSG00000135525				0.254545	0.319149	0.53125	0.69697	0.538462	0.678571	0.558824	0.472222	0.774194	0.545455	0.731707	0.545455	hyper						30.0395	0.000508375	Level 1	-4.96188	0.730124		-2.68557	0.898098		-2.2763	0.865171
1:15619437:MAP7	1	15619437	promoter	NM_001198638	293016	1308866	Map7	microtubule-associated protein 7						9053	MAP7	6869	ENSG00000135525				0.578947	0.631579	0.769231	0.923077	0.9	1	0.818182	1	0.818182	1	0.882353	0.947368	hyper						30.2941	0.00571835	Level 1	-5.81081	0.614771		-0.882353	0.938894		-4.92846	0.669205
1:16807802:HBS1L	1	16807802	promoter	NM_001011934	293408	1308509	Hbs1l	HBS1-like translational GTPase			DOID:12241^beta thalassemia			10767	HBS1L	4834	ENSG00000112339				0.325	0.340426	0.52	0.566667	0.204082	0.311111	0.677966	0.333333	0.75	0.525	0.432432	0.278689		hyper					-5.35356	0.551339		29.0783	0.000596405	Level 1	6.06592	0.653523		23.0124	0.0107057
1:18059950:PTPRK	1	18059950	promoter	NM_001029902	360302	619706	Ptprk	protein tyrosine phosphatase, receptor type, K						5796	PTPRK	9674	ENSG00000152894;ENSG00000273993				0.504065	0.493333	0.55	0.590164	0.921875	0.806452	0.629032	0.621212	0.710145	0.76087	0.731707	0.807692	hyper						26.1013	9.23506e-07	Level 1	-12.0579	0.153006		-0.841078	0.938894		-11.2168	0.177068
1:20330893:TMEM200A	1	20330893	promoter	NM_001109135	498987	1564024	Tmem200a	transmembrane protein 200A						114801	TMEM200A	21075	ENSG00000164484				0.78125	0.825	0.686275	0.394737	0.238806	0.440678	0.553191	0.411765	0.638298	0.408163	0.382353	0.338235	hypo						-42.7769	8.44969e-15	Level 1	17.0958	0.0667504		2.5412	0.861945		14.5546	0.12617
1:20331120:TMEM200A	1	20331120	promoter	NM_001109135	498987	1564024	Tmem200a	transmembrane protein 200A						114801	TMEM200A	21075	ENSG00000164484				0.74359	0.641791	0.578947	0.516667	0.294118	0.338983	0.659574	0.469388	0.5	0.47541	0.433333	0.318182	hypo						-27.5131	9.11907e-06	Level 1	15.0726	0.132562		1.81818	0.910491		13.2544	0.187891
1:20855555:SMLR1	1	20855555	promoter	NM_001195606	686032	1586664	Smlr1	small leucine-rich protein 1						100507203	SMLR1	44670	ENSG00000256162				0.933333	0.833333	0.764706	0.66	0.595238	0.517857	0.7	0.698413	0.754717	0.7	0.655172	0.657534	hypo						-27.2859	9.47065e-07	Level 1	13.134	0.210958		8.06704	0.536678		5.06698	0.599427
1:21856407:CCN2	1	21856407	promoter	NM_022266	64032	621392	Ccn2	cellular communication network factor 2	DOID:7148^rheumatoid arthritis		DOID:971^tendinitis;DOID:397^restrictive cardiomyopathy;DOID:57^aortic valve insufficiency;DOID:3770^pulmonary fibrosis;DOID:2920^membranoproliferative glomerulonephritis;DOID:5844^myocardial infarction;DOID:5844^myocardial infarction;DOID:3083^chronic obstructive pulmonary disease;DOID:8947^diabetic retinopathy;DOID:14330^Parkinson's disease;DOID:9352^type 2 diabetes mellitus;DOID:12932^endomyoc…			1490	CCN2	2500	ENSG00000118523				0.612903	0.515152	0.488372	0.285714	0.315789	0.194444	0.322581	0.3	0.490196	0.242424	0.392857	0.205128	hypo						-28.3483	0.000222867	Level 1	10.5998	0.365435		2.96336	0.855561		7.63644	0.521243
1:21856415:CCN2	1	21856415	promoter	NM_022266	64032	621392	Ccn2	cellular communication network factor 2	DOID:7148^rheumatoid arthritis		DOID:971^tendinitis;DOID:397^restrictive cardiomyopathy;DOID:57^aortic valve insufficiency;DOID:3770^pulmonary fibrosis;DOID:2920^membranoproliferative glomerulonephritis;DOID:5844^myocardial infarction;DOID:5844^myocardial infarction;DOID:3083^chronic obstructive pulmonary disease;DOID:8947^diabetic retinopathy;DOID:14330^Parkinson's disease;DOID:9352^type 2 diabetes mellitus;DOID:12932^endomyoc…			1490	CCN2	2500	ENSG00000118523				0.786885	0.558824	0.595745	0.289474	0.377778	0.25641	0.516129	0.316667	0.54717	0.1875	0.381818	0.131579	hypo						-35.7539	6.40118e-07	Level 1	13.2969	0.247752		-5.54754	0.676902		18.8444	0.048855
1:22282649:STX7	1	22282649	promoter	NM_021869	60466	619747	Stx7	syntaxin 7			DOID:305^carcinoma			8417	STX7	11442	ENSG00000079950				0.888889	0.833333	0.833333	0.714286	0.354839	0.590909	0.666667	0.518519	0.594595	0.677419	0.674419	0.527778	hypo						-29.4324	2.03494e-05	Level 1	2.95171	0.835201		5.88517	0.726433		-2.93346	0.828666
1:22283495:STX7	1	22283495	promoter	NM_021869	60466	619747	Stx7	syntaxin 7			DOID:305^carcinoma			8417	STX7	11442	ENSG00000079950				0.253968	0.325581	0.666667	0.842105	0.966667	0.829268	0.764706	0.857143	0.689655	0.789474	0.785714	0.847826	hyper						49.1278	2.12349e-13	Level 1	-9.28711	0.350762		-5.90596	0.628111		-3.38115	0.752976
1:22283503:STX7	1	22283503	promoter	NM_021869	60466	619747	Stx7	syntaxin 7			DOID:305^carcinoma			8417	STX7	11442	ENSG00000079950				0.185714	0.24	0.511628	0.868421	0.973684	0.844444	0.727273	0.795918	0.655172	0.785714	0.9	0.877551	hyper						60.4218	9.13064e-23	Level 2	-15.572	0.0550845		-4.13223	0.678795		-11.4398	0.234498
1:22283545:STX7	1	22283545	promoter	NM_021869	60466	619747	Stx7	syntaxin 7			DOID:305^carcinoma			8417	STX7	11442	ENSG00000079950				0.190476	0.242424	0.442623	0.642857	0.803571	0.745763	0.640625	0.754098	0.619048	0.796296	0.790698	0.762712	hyper						45.9233	7.83704e-16	Level 1	-6.22068	0.551528		4.31978	0.709378		-10.5405	0.26796
1:22283590:STX7	1	22283590	promoter	NM_021869	60466	619747	Stx7	syntaxin 7			DOID:305^carcinoma			8417	STX7	11442	ENSG00000079950				0.0769231	0.114754	0.531646	0.636364	0.711538	0.74	0.704918	0.716981	0.509434	0.784314	0.769231	0.604651	hyper						44.6337	1.41212e-14	Level 1	-5.19236	0.60562		2.31744	0.88392		-7.50979	0.493695
1:22283623:STX7	1	22283623	promoter	NM_021869	60466	619747	Stx7	syntaxin 7			DOID:305^carcinoma			8417	STX7	11442	ENSG00000079950				0.0714286	0.0535714	0.472222	0.722222	0.717949	0.75	0.686275	0.73913	0.706897	0.772727	0.837209	0.680851	hyper						52.9453	3.79547e-19	Level 2	-2.2606	0.832934		2.89106	0.847943		-5.15166	0.598341
1:22283661:STX7	1	22283661	promoter	NM_021869	60466	619747	Stx7	syntaxin 7			DOID:305^carcinoma			8417	STX7	11442	ENSG00000079950				0.138462	0.145833	0.571429	0.454545	0.741935	0.782609	0.714286	0.690476	0.625	0.767442	0.740741	0.767442	hyper						35.7438	1.36889e-07	Level 1	1.8536	0.872731		10.425	0.469474		-8.57143	0.414534
1:22283664:STX7	1	22283664	promoter	NM_021869	60466	619747	Stx7	syntaxin 7			DOID:305^carcinoma			8417	STX7	11442	ENSG00000079950				0.21875	0.191489	0.698413	0.590909	0.965517	0.804348	0.727273	0.809524	0.788462	0.931818	0.943396	0.886364	hyper						37.9648	1.49215e-08	Level 1	1.06564	0.907501		15.728	0.07008		-14.6623	0.0282331
1:22283670:STX7	1	22283670	promoter	NM_021869	60466	619747	Stx7	syntaxin 7			DOID:305^carcinoma			8417	STX7	11442	ENSG00000079950				0.121212	0.148936	0.532258	0.545455	0.814815	0.75	0.692308	0.658537	0.745098	0.906977	0.75	0.869565	hyper						41.6771	2.05942e-10	Level 1	1.12332	0.907501		14.5823	0.226913		-13.4589	0.14144
1:22522542:TAAR6	1	22522542	promoter	NM_175584	294124	631384	Taar6	trace amine-associated receptor 6			DOID:0070081^schizophrenia 5;DOID:5419^schizophrenia	04080^Neuroactive ligand-receptor interaction		319100	TAAR6	20978	ENSG00000146383				0.304348	0.545455	0.575758	0.923077	0.809524	0.909091	0.857143	0.380952	0.6	0.55	0.625	0.75	hyper						37.9487	0.000547881	Level 1	-28.4848	0.0562483		-23.2051	0.261849		-5.27972	0.783029
1:22522542:TAAR7A	1	22522542	promoter	NM_175585	294125	631387	Taar7a	trace amine-associated receptor 7a				04080^Neuroactive ligand-receptor interaction									0.304348	0.545455	0.575758	0.923077	0.809524	0.909091	0.857143	0.380952	0.6	0.55	0.625	0.75	hyper						37.9487	0.000547881	Level 1	-28.4848	0.0562483		-23.2051	0.261849		-5.27972	0.783029
1:22522542:TAAR7B	1	22522542	promoter	NM_175586	294126	631392	Taar7b	trace amine-associated receptor 7b				04080^Neuroactive ligand-receptor interaction									0.304348	0.545455	0.575758	0.923077	0.809524	0.909091	0.857143	0.380952	0.6	0.55	0.625	0.75	hyper						37.9487	0.000547881	Level 1	-28.4848	0.0562483		-23.2051	0.261849		-5.27972	0.783029
1:22522542:TAAR7C	1	22522542	promoter	NM_001009975	494535	1359258	Taar7c	trace amine-associated receptor 7C				04080^Neuroactive ligand-receptor interaction									0.304348	0.545455	0.575758	0.923077	0.809524	0.909091	0.857143	0.380952	0.6	0.55	0.625	0.75	hyper						37.9487	0.000547881	Level 1	-28.4848	0.0562483		-23.2051	0.261849		-5.27972	0.783029
1:22579587:TAAR3	1	22579587	promoter	NM_001009532	494319	1359566	Taar3	trace amine-associated receptor 3				04080^Neuroactive ligand-receptor interaction		9288	TAAR3P	4513	ENSG00000179073				0.655738	0.928571	0.636364	0.714286	0.409091	0.533333	0.75	0.814815	0.878788	0.689655	0.657143	0.689655		hyper					-16.517	0.143985		27.0237	0.0167521	Level 1	12.9474	0.499392		14.0762	0.253452
1:23976634:TBPL1	1	23976634	promoter	NM_001127201	689030	1597456	Tbpl1	TATA-box binding protein like 1					05016^Huntington's disease	9519	TBPL1	11589	ENSG00000028839				0.478261	0.275862	0.142857	0.333333	0.636364	0.5	0.105263	0.0769231	0	0.722222	0.411765	0.5625		hypo		hypo			21.25	0.11058		-43.8462	1.49448e-05	Level 1	2.94118	0.920272		-46.7873	6.20614e-07
1:23976680:TBPL1	1	23976680	promoter	NM_001127201	689030	1597456	Tbpl1	TATA-box binding protein like 1					05016^Huntington's disease	9519	TBPL1	11589	ENSG00000028839				0.241379	0.0882353	0.102564	0.259259	0.555556	0.181818	0.133333	0.125	0	0.333333	0.261905	0.48		hypo					22.7451	0.00702298		-27.0956	0.00174766	Level 1	-2.44997	0.912548		-24.6456	0.00315411
1:24057357:SLC2A12	1	24057357	promoter	NM_001107451	308028	1310175	Slc2a12	solute carrier family 2 member 12						154091	SLC2A12	18067	ENSG00000146411			O	0.191304	0.284091	0.506667	0.786885	0.777778	0.893333	0.813953	0.760563	0.652174	0.84375	0.875	0.787879	hyper						51.4521	1.07414e-27	Level 2	-9.69755	0.207899		1.63572	0.877991		-11.3333	0.117364
1:24057368:SLC2A12	1	24057368	promoter	NM_001107451	308028	1310175	Slc2a12	solute carrier family 2 member 12						154091	SLC2A12	18067	ENSG00000146411			O	0.412844	0.55814	0.630137	0.925926	0.963855	0.958904	0.913043	0.930556	0.691489	0.951613	0.954545	0.985075	hyper						43.3724	3.80937e-25	Level 1	-13.1626	0.00231478		1.17216	0.831401		-14.3348	0.000400261
1:24057381:SLC2A12	1	24057381	promoter	NM_001107451	308028	1310175	Slc2a12	solute carrier family 2 member 12						154091	SLC2A12	18067	ENSG00000146411			O	0.303922	0.511905	0.567568	0.781818	0.853659	0.942857	0.818182	0.837838	0.545455	0.9375	0.84375	0.921875	hyper						41.858	1.03037e-18	Level 1	-16.4273	0.00514319		3.63074	0.628111		-20.0581	0.000110126
1:24057504:SLC2A12	1	24057504	promoter	NM_001107451	308028	1310175	Slc2a12	solute carrier family 2 member 12						154091	SLC2A12	18067	ENSG00000146411			O	0.336449	0.351064	0.554348	0.651515	0.850746	0.818182	0.671233	0.717391	0.545455	0.860759	0.875	0.731343	hyper						36.6634	6.07688e-14	Level 1	-12.2511	0.107969		4.55917	0.628111		-16.8103	0.00725264
1:24193187:SGK1	1	24193187	promoter	NM_019232	29517	3668	Sgk1	serum/glucocorticoid regulated kinase 1			DOID:224^transient cerebral ischemia;DOID:3114^serous cystadenocarcinoma;DOID:10763^hypertension;DOID:2999^granulosa cell tumor;DOID:3603^mucinous cystadenocarcinoma			6446	SGK1	10810	ENSG00000118515			O	0.263736	0.363636	0.526316	0.66129	0.835165	0.719298	0.451613	0.694737	0.590361	0.841463	0.648352	0.806452	hyper						36.4548	5.85886e-13	Level 1	-15.6548	0.0267421		1.07769	0.937515		-16.7325	0.00600207
1:24194470:SGK1	1	24194470	promoter	NM_019232	29517	3668	Sgk1	serum/glucocorticoid regulated kinase 1			DOID:224^transient cerebral ischemia;DOID:3114^serous cystadenocarcinoma;DOID:10763^hypertension;DOID:2999^granulosa cell tumor;DOID:3603^mucinous cystadenocarcinoma			6446	SGK1	10810	ENSG00000118515			O	0.358974	0.44	0.565217	0.157895	0.0625	0.0833333	0.388889	0.142857	0	0.2	0.238095	0.0625	hypo						-33.0399	0.00135217	Level 1	7.00876	0.596127		6.90556	0.658781		0.103199	0.908304
1:24194670:SGK1	1	24194670	promoter	NM_019232	29517	3668	Sgk1	serum/glucocorticoid regulated kinase 1			DOID:224^transient cerebral ischemia;DOID:3114^serous cystadenocarcinoma;DOID:10763^hypertension;DOID:2999^granulosa cell tumor;DOID:3603^mucinous cystadenocarcinoma			6446	SGK1	10810	ENSG00000118515			O	0.544118	0.75	0.520548	0.355932	0.468085	0.170732	0.714286	0.395349	0.545455	0.363636	0.38	0.296296	hypo						-25.0538	0.000220856	Level 1	21.0252	0.0280964		0.445854	0.938894		20.5793	0.0304391
1:24194683:SGK1	1	24194683	promoter	NM_019232	29517	3668	Sgk1	serum/glucocorticoid regulated kinase 1			DOID:224^transient cerebral ischemia;DOID:3114^serous cystadenocarcinoma;DOID:10763^hypertension;DOID:2999^granulosa cell tumor;DOID:3603^mucinous cystadenocarcinoma			6446	SGK1	10810	ENSG00000118515			O	0.739726	0.75	0.717949	0.525424	0.530612	0.369565	0.642857	0.555556	0.744681	0.575	0.578947	0.5	hypo						-25.3149	7.23277e-05	Level 1	16.8734	0.101953		6.78676	0.628111		10.0867	0.38009
1:24194720:SGK1	1	24194720	promoter	NM_019232	29517	3668	Sgk1	serum/glucocorticoid regulated kinase 1			DOID:224^transient cerebral ischemia;DOID:3114^serous cystadenocarcinoma;DOID:10763^hypertension;DOID:2999^granulosa cell tumor;DOID:3603^mucinous cystadenocarcinoma			6446	SGK1	10810	ENSG00000118515			O	0.709677	0.787879	0.617284	0.485294	0.244898	0.285714	0.607143	0.5	0.509091	0.479167	0.485714	0.466667	hypo						-34.7399	5.43078e-10	Level 1	18.7772	0.0325637		12.4927	0.332863		6.28446	0.5526
1:24194895:SGK1	1	24194895	promoter	NM_019232	29517	3668	Sgk1	serum/glucocorticoid regulated kinase 1			DOID:224^transient cerebral ischemia;DOID:3114^serous cystadenocarcinoma;DOID:10763^hypertension;DOID:2999^granulosa cell tumor;DOID:3603^mucinous cystadenocarcinoma			6446	SGK1	10810	ENSG00000118515			O	0.83871	0.878788	0.925926	0.75	0.428571	0.36	0.619048	0.392857	0.621622	0.5	0.590909	0.541667	hypo						-36.2359	2.7112e-06	Level 1	4.00181	0.800212		3.76241	0.874903		0.239398	0.908304
1:29188511:HEY2	1	29188511	promoter	NM_130417	155430	621405	Hey2	hes-related family bHLH transcription factor with YRPW motif 2			DOID:6419^tetralogy of Fallot;DOID:62^aortic valve disease			23493	HEY2	4881	ENSG00000135547				0.314286	0.444444	0.378378	0.617647	0.617647	0.772727	0.588235	0.423077	0.542857	0.416667	0.368421	0.521739	hyper						28.1818	0.00308045	Level 1	-12.924	0.373428		-23.2875	0.134285		10.3635	0.47074
1:31528619:LRRC14B	1	31528619	promoter	NM_001109333	502225	1564978	Lrrc14b	leucine rich repeat containing 14B						389257	LRRC14B	37268	ENSG00000185028				0.372093	0.378378	0.0555556	0.321429	0.5	0.475	0.791667	0.84375	0.481481	0.727273	0.346154	0.540541		hyper					11.9844	0.305584		27.4673	0.0174665	Level 1	9.32416	0.628111		18.1432	0.191186
1:31532070:SDHA	1	31532070	promoter	NM_130428	157074	621557	Sdha	succinate dehydrogenase complex flavoprotein subunit A	DOID:8398^osteoarthritis;DOID:9007167^Carney Triad		DOID:14330^Parkinson's disease;DOID:0060537^mitochondrial complex II deficiency;DOID:3652^Leigh disease;DOID:0110435^dilated cardiomyopathy 1GG;DOID:0050773^paraganglioma;DOID:3652^Leigh disease		05016^Huntington's disease;05010^Alzheimer's disease;05012^Parkinson's disease	6389	SDHA	10680	ENSG00000073578	O		O	0.307692	0.470588	0.0444444	0.466667	0.793651	0.435897	0.883721	0.914894	0.363636	0.925926	0.433962	0.4	hyper						29.5269	7.52001e-06	Level 1	9.79123	0.383333		0.680272	0.938894		9.11095	0.403796
1:31936851:ZDHHC11	1	31936851	promoter	NM_001039342	499000	1564281	Zdhhc11	zinc finger, DHHC-type containing 11						79844	ZDHHC11	19158	ENSG00000188818				0.661017	0.72	0.888889	0.59375	0.454545	0.469388	0.711111	0.673077	0.859375	0.641026	0.659091	0.517241	hypo	hyper			O		-25.8601	0.000289268	Level 1	26.1764	0.00110541	Level 1	9.97447	0.506254		16.2019	0.0764595
1:31966738:TRIP13	1	31966738	promoter	NM_001011930	292206	1308516	Trip13	thyroid hormone receptor interactor 13			DOID:0080689^mosaic variegated aneuploidy syndrome 3			9319	TRIP13	12307	ENSG00000071539				0.9375	0.88	0.952381	0.73913	0.628571	0.6	0.826087	0.607143	0.75	0.666667	0.76	0.708333	hypo						-27.535	0.000450036	Level 1	7.51643	0.572249		6.11335	0.732137		1.40308	0.908304
1:32048036:NKD2	1	32048036	promoter	NM_001107454	308068	1311459	Nkd2	NKD inhibitor of WNT signaling pathway 2				04310^Wnt signaling pathway		85409	NKD2	17046	ENSG00000145506;ENSG00000276920				0.117647	0.302326	0	0.533333	0.392157	0.297297	0.676471	0.566667	0.394737	0.5	0.245283	0.297297	hyper						25.9232	7.41443e-05	Level 1	14.0911	0.283774		-7.62712	0.628111		21.7182	0.0469207
1:32431343:LPCAT1	1	32431343	promoter	NM_001100735	361467	1311599	Lpcat1	lysophosphatidylcholine acyltransferase 1						79888	LPCAT1	25718	ENSG00000153395;ENSG00000275079				0.360656	0.348837	0.404762	0.468085	0.3	0.428571	0.578947	0.54	0.784615	0.45	0.38	0.387755		hyper					1.93987	0.799498		26.4333	0.00097326	Level 1	1.95433	0.910704		24.479	0.00224491
1:32441248:LPCAT1	1	32441248	promoter	NM_001100735	361467	1311599	Lpcat1	lysophosphatidylcholine acyltransferase 1						79888	LPCAT1	25718	ENSG00000153395;ENSG00000275079				0.368421	0.416667	0.484848	0.625	0.34375	0.458333	0.611111	0.621622	0.96	0.454545	0.513514	0.5		hyper					2.42764	0.80394		28.0556	0.027218	Level 1	4.96732	0.821364		23.0882	0.0714884
1:32441457:LPCAT1	1	32441457	promoter	NM_001100735	361467	1311599	Lpcat1	lysophosphatidylcholine acyltransferase 1						79888	LPCAT1	25718	ENSG00000153395;ENSG00000275079				0.178218	0.307692	0.470588	0.653846	0.468085	0.557143	0.644068	0.522388	0.772727	0.467742	0.557143	0.196078	hyper						26.2985	1.02119e-05	Level 1	8.37032	0.409798		-13.5901	0.288581		21.9604	0.00287708
1:32645069:IRX4	1	32645069	promoter	NM_001107330	306655	1309309	Irx4	iroquois homeobox 4						50805	IRX4	6129	ENSG00000113430				0.458333	0.541667	0.47619	0.272727	0.0555556	0.166667	0.172414	0.285714	0.565217	0.214286	0.15	0.47619	hypo						-30.6087	0.00272715	Level 1	13.8333	0.313394		10.4242	0.591898		3.40909	0.832773
1:32645789:IRX4	1	32645789	promoter	NM_001107330	306655	1309309	Irx4	iroquois homeobox 4						50805	IRX4	6129	ENSG00000113430				0.652174	0.169811	0	0.177778	0.395349	0.2	0.708333	0.673077	0.745098	0.324324	0.3	0.565217		hyper		hyper			-1.33264	0.825522		45.3022	3.81106e-10	Level 1	14.2857	0.305339		31.0165	0.000149218
1:36398033:TENT4A	1	36398033	promoter	NM_001107333	306672	1307356	Tent4a	terminal nucleotidyltransferase 4A						11044	TENT4A	16705	ENSG00000112941				0.342857	0.178571	0.444444	0.466667	0.625	0.722222	0.5	0.8	0.857143	0.818182	0.652174	0.916667	hyper						30.3603	0.0141091	Level 1	13.321	0.466457		18.4857	0.379511		-5.16469	0.736667
1:37740596:MTRR	1	37740596	promoter	NM_001039003	290947	1308671	Mtrr	5-methyltetrahydrofolate-homocysteine methyltransferase reductase			DOID:0060060^non-Hodgkin lymphoma;DOID:8577^ulcerative colitis;DOID:0050545^visceral heterotaxy;DOID:9119^acute myeloid leukemia;DOID:9952^acute lymphoblastic leukemia;DOID:9538^multiple myeloma;DOID:0080016^spina bifida;DOID:0050908^myelodysplastic syndrome;DOID:14330^Parkinson's disease;DOID:0060668^anencephaly;DOID:114^heart disease;DOID:684^hepatocellular carcinoma;DOID:1681^heart septal defe…			4552	MTRR	7473	ENSG00000124275		O	O	0.494624	0.54878	0.587302	0.901639	0.722222	0.847458	0.729167	0.777778	0.766667	0.701493	0.844156	0.797101	hyper						28.9771	5.94748e-08	Level 1	-6.64751	0.430274		-4.35486	0.635372		-2.29264	0.789539
1:44017567:SCAF8	1	44017567	promoter	NM_139094	245926	708362	Scaf8	SR-related CTD-associated factor 8						22828	SCAF8	20959	ENSG00000213079				0.173077	0.230769	0.448276	0.481481	0.368421	0.590909	0.685714	0.613636	0.574468	0.742857	0.666667	0.702703	hyper						25.2778	0.00477372	Level 1	10.7937	0.420731		18.8889	0.231442		-8.09524	0.515941
1:44017578:SCAF8	1	44017578	promoter	NM_139094	245926	708362	Scaf8	SR-related CTD-associated factor 8						22828	SCAF8	20959	ENSG00000213079				0.26	0.382353	0.576923	0.583333	0.625	0.666667	0.709677	0.744186	0.681818	0.7	0.714286	0.580645	hyper						26.1419	0.00783278	Level 1	7.77181	0.554596		3.85809	0.841828		3.91371	0.753238
1:44433864:CLDN20	1	44433864	promoter	NM_001109394	680178	1595446	Cldn20	claudin 20				04514^Cell adhesion molecules (CAMs)	05160^Hepatitis C	49861	CLDN20	2042	ENSG00000171217				0.432432	0.355932	0.6	0.717391	0.8	0.770492	0.757576	0.697674	0.83871	0.630435	0.740741	0.76	hyper						30.8353	1.14271e-06	Level 1	1.34576	0.89007		-4.85714	0.684156		6.2029	0.550496
1:44476152:TFB1M	1	44476152	promoter	NM_181474	308140	727795	Tfb1m	transcription factor B1, mitochondrial						51106	TFB1M	17037	ENSG00000029639				0.636364	0.666667	0.354839	0.210526	0.342857	0.285714	0.333333	0.311111	0.268293	0.258065	0.285714	0.333333	hypo						-28.3317	0.00188723	Level 1	0.820203	0.907501		0.0795334	0.938894		0.740669	0.908304
1:48175968:IGF2R	1	48175968	promoter	NM_012756	25151	2871	Igf2r	insulin-like growth factor 2 receptor			DOID:332^amyotrophic lateral sclerosis;DOID:0060060^non-Hodgkin lymphoma;DOID:2154^nephroblastoma;DOID:9744^type 1 diabetes mellitus;DOID:1520^colon carcinoma;DOID:8791^breast carcinoma in situ;DOID:8719^in situ carcinoma;DOID:684^hepatocellular carcinoma;DOID:9352^type 2 diabetes mellitus;DOID:3459^breast carcinoma;DOID:9538^multiple myeloma;DOID:684^hepatocellular carcinoma;DOID:3910^lung adeno…			3482	IGF2R	5467	ENSG00000197081				0.378378	0.25	0.225	0.6	0.619048	0.478261	0.214286	0.3125	0.35	0.470588	0.666667	0.380952	hyper						26.8999	0.0184134	Level 1	-25.9322	0.129104		-5.9322	0.815702		-20	0.275525
1:48175973:IGF2R	1	48175973	promoter	NM_012756	25151	2871	Igf2r	insulin-like growth factor 2 receptor			DOID:332^amyotrophic lateral sclerosis;DOID:0060060^non-Hodgkin lymphoma;DOID:2154^nephroblastoma;DOID:9744^type 1 diabetes mellitus;DOID:1520^colon carcinoma;DOID:8791^breast carcinoma in situ;DOID:8719^in situ carcinoma;DOID:684^hepatocellular carcinoma;DOID:9352^type 2 diabetes mellitus;DOID:3459^breast carcinoma;DOID:9538^multiple myeloma;DOID:684^hepatocellular carcinoma;DOID:3910^lung adeno…			3482	IGF2R	5467	ENSG00000197081				0.447368	0.25	0.307692	0.777778	0.6	0.482759	0.277778	0.277778	0.36	0.388889	0.684211	0.28		hypo					24.2384	0.0302423		-28.5747	0.044876	Level 1	-16.1738	0.461766		-12.4008	0.477792
1:48272792:SLC22A1	1	48272792	promoter	NM_012697	24904	3224	Slc22a1	solute carrier family 22 member 1			DOID:1852^intrahepatic cholestasis;DOID:2841^asthma;DOID:13619^extrahepatic cholestasis;DOID:3021^acute kidney failure			6580	SLC22A1	10963	ENSG00000175003			O	0.746269	0.897959	0.810811	0.676471	0.52	0.5	0.730769	0.818182	0.924528	0.555556	0.714286	0.371429	hypo	hyper		hyper	O		-25.0113	0.000428048	Level 1	28.7869	0.000430068	Level 1	-0.28227	0.938894		29.0692	0.000369537
1:48272804:SLC22A1	1	48272804	promoter	NM_012697	24904	3224	Slc22a1	solute carrier family 22 member 1			DOID:1852^intrahepatic cholestasis;DOID:2841^asthma;DOID:13619^extrahepatic cholestasis;DOID:3021^acute kidney failure			6580	SLC22A1	10963	ENSG00000175003			O	0.769231	0.901961	0.880952	0.714286	0.538462	0.53125	0.71875	0.621622	0.910714	0.428571	0.851064	0.361111	hypo						-25.3537	0.000139347	Level 1	18.7765	0.0612698		-1.19641	0.938894		19.9729	0.0386534
1:48563799:PLG	1	48563799	promoter	NM_053491	85253	619893	Plg	plasminogen	DOID:10159^osteonecrosis		DOID:0080600^COVID-19;DOID:13001^carotid stenosis;DOID:9074^systemic lupus erythematosus;DOID:3490^Noonan syndrome;DOID:2987^familial Mediterranean fever;DOID:8725^vascular dementia;DOID:1936^atherosclerosis;DOID:3393^coronary artery disease;DOID:10652^Alzheimer's disease;DOID:13189^gout;DOID:6195^conjunctivitis;DOID:0111592^plasminogen deficiency type I;DOID:7148^rheumatoid arthritis;DOID:3526^c…	04080^Neuroactive ligand-receptor interaction	05150^Staphylococcus aureus infection	5340	PLG	9071	ENSG00000122194	O		O	0.28125	0.5	0.542373	0.943396	0.923077	0.894737	0.918919	0.878788	0.854545	0.901961	0.860465	0.88	hyper						48.9551	1.17582e-18	Level 1	-4.30769	0.553538		-4.11325	0.628111		-0.194444	0.908304
1:48624406:MAP3K4	1	48624406	promoter	NM_001107456	308106	1311192	Map3k4	mitogen activated protein kinase kinase kinase 4				04010^MAPK signaling pathway		4216	MAP3K4	6856	ENSG00000085511			O	0.181818	0.386364	0.322581	0.612903	0.510638	0.46875	0.5	0.774194	0.702703	0.730769	0.611111	0.6	hyper						25.0677	0.00181003	Level 1	11.5584	0.384078		10.8241	0.508015		0.734312	0.908304
1:52354396:MGC94891	1	52354396	promoter	NM_001044277	681210	1598061	MGC94891	hypothetical protein LOC681210						168090	C6orf118	21233	ENSG00000112539				0.24	0.214286	0.0769231	0.153846	0.217391	0.1	0.615385	0.454545	0.4	0.285714	0.2	0.3125		hyper					-3.62554	0.734272		32.6465	0.034466	Level 1	11.0472	0.564968		21.5993	0.256444
1:52354684:MGC94891	1	52354684	promoter	NM_001044277	681210	1598061	MGC94891	hypothetical protein LOC681210						168090	C6orf118	21233	ENSG00000112539				0.571429	0.715596	0.659091	0.688172	0.411765	0.529412	0.770115	0.819277	0.871795	0.53012	0.673913	0.52809		hyper					-8.82972	0.206553		25.9596	8.43445e-07	Level 1	2.05935	0.872637		23.9003	2.45383e-06
1:52546300:PDE10A	1	52546300	promoter	NM_022236	63885	68434	Pde10a	phosphodiesterase 10A						10846	PDE10A	8772	ENSG00000112541	O		O	0.666667	0.571429	0.404762	0.552632	0.692308	0.542857	0.371429	0.309524	0.3125	0.289474	0.47619	0.403509		hypo					3.11711	0.754916		-25.7859	0.0111321	Level 1	-19.1698	0.19914		-6.61606	0.556936
1:56241369:SMOC2	1	56241369	promoter	NM_001106215	292401	1306681	Smoc2	SPARC related modular calcium binding 2						64094	SMOC2	20323	ENSG00000112562				0.216216	0.367816	0.477273	0.543478	0.661765	0.708333	0.6	0.605634	0.62963	0.698413	0.666667	0.69863	hyper						30.788	9.956e-09	Level 1	-4.02812	0.680317		3.63783	0.764577		-7.66595	0.405947
1:56684113:THBS2	1	56684113	promoter	NM_001169138	292406	1310979	Thbs2	thrombospondin 2				04350^TGF-beta signaling pathway;04512^ECM-receptor interaction	05144^Malaria	7058	THBS2	11786	ENSG00000186340				0.822222	0.769231	0.722222	0.678571	0.472222	0.466667	0.75	0.473684	0.807692	0.675	0.571429	0.465116	hypo						-25.2064	0.00196731	Level 1	14.3731	0.266		4.48608	0.801129		9.88701	0.434229
1:64121742:LENG1	1	64121742	promoter	NM_001106218	292535	1307933	Leng1	leukocyte receptor cluster member 1						79165	LENG1	15502	ENSG00000105617;ENSG00000276959;ENSG00000277808;ENSG00000278516;ENSG00000278426;ENSG00000276628;ENSG00000275935;ENSG00000276774;ENSG00000277457;ENSG00000278257				0.571429	0.72	0.823529	0.6875	0.5	0.608696	0.909091	0.857143	0.894737	0.6	0.652174	0.8125		hyper					-8.57143	0.535928		28.2353	0.039245	Level 1	8.51852	0.694492		19.7168	0.178154
1:64335077:CACNG6	1	64335077	promoter	NM_080694	140727	628806	Cacng6	calcium voltage-gated channel auxiliary subunit gamma 6				04010^MAPK signaling pathway	05410^Hypertrophic cardiomyopathy (HCM);05412^Arrhythmogenic right ventricular cardiomyopathy (ARVC);05414^Dilated cardiomyopathy	59285	CACNG6	13625	ENSG00000130433			O	0.566929	0.396825	0.469697	0.346154	0.1875	0.196721	0.42623	0.26	0.545455	0.308824	0.370787	0.367647	hypo						-25.7764	9.67401e-06	Level 1	18.1493	0.0263279		10.8875	0.350431		7.26177	0.450487
1:64440616:PRKCG	1	64440616	promoter	NM_012628	24681	3397	Prkcg	protein kinase C, gamma			DOID:3525^middle cerebral artery infarction;DOID:1574^alcohol use disorder;DOID:0050964^spinocerebellar ataxia type 14	04020^Calcium signaling pathway;04010^MAPK signaling pathway;04012^ErbB signaling pathway;04370^VEGF signaling pathway;04310^Wnt signaling pathway;04070^Phosphatidylinositol signaling system	05200^Pathways in cancer;05214^Glioma;05223^Non-small cell lung cancer;05143^African trypanosomiasis;05146^Amoebiasis	5582	PRKCG	9402	ENSG00000126583		O	O	0.64	0.8	0.923077	0.5	0.578947	0.444444	0.909091	0.928571	0.916667	0.8	0.789474	0.75		hyper					-24.4513	0.0941508		40.8163	0.000877276	Level 1	26.7574	0.247042		14.059	0.322845
1:64440678:PRKCG	1	64440678	promoter	NM_012628	24681	3397	Prkcg	protein kinase C, gamma			DOID:3525^middle cerebral artery infarction;DOID:1574^alcohol use disorder;DOID:0050964^spinocerebellar ataxia type 14	04020^Calcium signaling pathway;04010^MAPK signaling pathway;04012^ErbB signaling pathway;04370^VEGF signaling pathway;04310^Wnt signaling pathway;04070^Phosphatidylinositol signaling system	05200^Pathways in cancer;05214^Glioma;05223^Non-small cell lung cancer;05143^African trypanosomiasis;05146^Amoebiasis	5582	PRKCG	9402	ENSG00000126583		O	O	0.209302	0.590909	0.421053	0.55	0.272727	0.210526	0.73913	0.5	0.69697	0.615385	0.625	0.333333		hyper					-1.28806	0.849387		31.3632	0.0188849	Level 1	15.5738	0.503694		15.7895	0.375482
1:64441527:PRKCG	1	64441527	promoter	NM_012628	24681	3397	Prkcg	protein kinase C, gamma			DOID:3525^middle cerebral artery infarction;DOID:1574^alcohol use disorder;DOID:0050964^spinocerebellar ataxia type 14	04020^Calcium signaling pathway;04010^MAPK signaling pathway;04012^ErbB signaling pathway;04370^VEGF signaling pathway;04310^Wnt signaling pathway;04070^Phosphatidylinositol signaling system	05200^Pathways in cancer;05214^Glioma;05223^Non-small cell lung cancer;05143^African trypanosomiasis;05146^Amoebiasis	5582	PRKCG	9402	ENSG00000126583		O	O	0.375	0.653846	0.576923	0	0	0	0	0	0.16	0	0.12	0	hypo						-52.381	4.73375e-10	Level 2	6.45161	0.272953		4.28571	0.493599		2.1659	0.784871
1:65530849:CHMP2A	1	65530849	promoter	NM_001108906	365191	1305050	Chmp2a	charged multivesicular body protein 2A						27243	CHMP2A	30216	ENSG00000130724				0.470588	0.380952	0.541667	0.619048	0.818182	0.777778	0.541667	0.8	0.333333	0.357143	0.571429	0.592593	hyper						26.0459	0.0307737	Level 1	-16.717	0.308483		-21.7702	0.257626		5.05327	0.75194
1:65530849:UBE2M	1	65530849	promoter	NM_001108471	361509	1307614	Ube2m	ubiquitin-conjugating enzyme E2M						9040	UBE2M	12491	ENSG00000130725				0.470588	0.380952	0.541667	0.619048	0.818182	0.777778	0.541667	0.8	0.333333	0.357143	0.571429	0.592593	hyper						26.0459	0.0307737	Level 1	-16.717	0.308483		-21.7702	0.257626		5.05327	0.75194
1:65530865:CHMP2A	1	65530865	promoter	NM_001108906	365191	1305050	Chmp2a	charged multivesicular body protein 2A						27243	CHMP2A	30216	ENSG00000130724				0.432432	0.380952	0.692308	0.714286	0.8125	0.766667	0.724138	0.709677	0.615385	0.689655	0.794872	0.833333	hyper						25.6757	0.0161503	Level 1	-7.07102	0.597387		1.87534	0.932341		-8.94637	0.503161
1:65530865:UBE2M	1	65530865	promoter	NM_001108471	361509	1307614	Ube2m	ubiquitin-conjugating enzyme E2M						9040	UBE2M	12491	ENSG00000130725				0.432432	0.380952	0.692308	0.714286	0.8125	0.766667	0.724138	0.709677	0.615385	0.689655	0.794872	0.833333	hyper						25.6757	0.0161503	Level 1	-7.07102	0.597387		1.87534	0.932341		-8.94637	0.503161
1:65533891:CHMP2A	1	65533891	promoter	NM_001108906	365191	1305050	Chmp2a	charged multivesicular body protein 2A						27243	CHMP2A	30216	ENSG00000130724				0.481481	0.454545	0.636364	0.9	0.851852	0.533333	0.645161	0.65625	0.608696	0.791667	0.535714	0.625	hyper						25.7036	0.0366077	Level 1	-12.9696	0.412285		-12.2172	0.557733		-0.752394	0.908304
1:65533891:UBE2M	1	65533891	promoter	NM_001108471	361509	1307614	Ube2m	ubiquitin-conjugating enzyme E2M						9040	UBE2M	12491	ENSG00000130725				0.481481	0.454545	0.636364	0.9	0.851852	0.533333	0.645161	0.65625	0.608696	0.791667	0.535714	0.625	hyper						25.7036	0.0366077	Level 1	-12.9696	0.412285		-12.2172	0.557733		-0.752394	0.908304
1:66397664:VOM1R53	1	66397664	promoter	NM_001008934	292607	1359524	Vom1r53	vomeronasal 1 receptor 53													0.541667	0.823529	0.36	0.9	0.769231	0.733333	0.846154	0.526316	0.736842	0.761905	0.1	0.875	hyper						26.7045	0.0363981	Level 1	-12.6225	0.468567		-15.2926	0.499985		2.67	0.885648
1:69744737:ZFP772	1	69744737	promoter	NM_001025677	308318	1308782	Zfp772	zinc finger protein 772						374928	ZNF773	30487	ENSG00000152439				0.708333	0.869565	0.761905	0.555556	0.565217	0.583333	0.75	0.894737	0.904762	0.933333	0.611111	0.619048		hyper					-21.3374	0.107153		29.1105	0.0358003	Level 1	13.7666	0.547145		15.3439	0.314401
1:69842535:ZFP954	1	69842535	promoter	NM_001107472	308320	1561308	Zfp954	zinc finger protein 954						79744	ZNF419	20648	ENSG00000105136				0.586207	0.575758	0.586957	0	0	0	0.0434783	0	0.433333	0	0.2	0	hypo						-58.3942	3.49422e-21	Level 2	16.8675	0.00104291		6.45161	0.19397		10.4159	0.20924
1:69977575:AURKC	1	69977575	promoter	NM_001308536	292554	1309573	Aurkc	aurora kinase C			DOID:0070183^spermatogenic failure 5			6795	AURKC	11391	ENSG00000105146		O	O	0.454545	0.608696	0.333333	0.888889	0.666667	0.842105	0.5625	0.777778	0.521739	0.692308	0.25	0.631579	hyper						31.6667	0.00848206	Level 1	-18.5965	0.262402		-25.4545	0.248996		6.85805	0.732049
1:70430049:OLR3	1	70430049	promoter	NM_001000110	292559	1332869	Olr3	olfactory receptor 3						121364	OR10A7	15329	ENSG00000179919				0.571429	0.6875	0.714286	0.357143	0.352941	0.0625	0	0.3	0	0.0909091	0.45	0	hypo						-38.2612	0.00241861	Level 1	-19.2819	0.147436		-5.92407	0.792559		-13.3578	0.298366
1:70430502:OLR3	1	70430502	promoter	NM_001000110	292559	1332869	Olr3	olfactory receptor 3						121364	OR10A7	15329	ENSG00000179919				0.489362	0.468354	0.518072	0.352113	0.242424	0	0	0.344828	0.0123457	0.296875	0.240506	0	hypo						-30.4114	6.2959e-10	Level 1	-5.89067	0.389056		-1.21475	0.918509		-4.67593	0.493271
1:70437036:OLR3	1	70437036	promoter	NM_001000110	292559	1332869	Olr3	olfactory receptor 3						121364	OR10A7	15329	ENSG00000179919				0.95	0.822581	0.863636	0.526316	0.405405	0	0	0.472727	0	0.5	0.292683	0	hypo						-54.8636	1.20705e-20	Level 2	-13.2409	0.189482		-9.38453	0.498462		-3.85638	0.702647
1:71923408:NLRP9	1	71923408	promoter	NM_001169149	292577	1308981	Nlrp9	NLR family, pyrin domain containing 9						338321	NLRP9	22941	ENSG00000185792				0.413534	0.504854	0.541667	0.635135	0.565217	0.555556	0.880952	0.0285714	0.555556	0.573529	0	0.0289855			hypo	hyper			10.7131	0.117702		-7.11529	0.441894		-37.2505	4.89264e-11	Level 1	30.1352	1.29853e-07
1:72381194:ZFP524	1	72381194	promoter	NM_001108905	365179	1565485	Zfp524	zinc finger protein 524						147807	ZNF524	28322	ENSG00000171443				0.526316	0.481481	0.46875	0.789474	0.821429	0.678571	0.785714	0.52381	0.428571	0.642857	0.423077	0.428571	hyper						26.5155	0.00831439	Level 1	-20.6429	0.183247		-23.191	0.15458		2.54815	0.879159
1:72463243:SSC5D	1	72463243	promoter	NM_001134545	308341	1565772	Ssc5d	scavenger receptor cysteine rich family member with 5 domains						284297	SSC5D	26641	ENSG00000179954				0.25	0.48	0.380952	0.483871	0.2	0.5	0.709677	0.428571	0.854167	0.394737	0.277778	0.3		hyper		hyper			3.43843	0.717774		28.7984	0.00292843	Level 1	-7.36458	0.628111		36.163	1.13586e-05
1:72725379:HSPBP1	1	72725379	promoter	NM_139261	246146	628677	Hspbp1	HSPA (Hsp70) binding protein 1						23640	HSPBP1	24989	ENSG00000133265				0.635135	0.269231	0.787879	0.62963	0.666667	0.69697	0.634146	0.173913	0.8	0.575	0.15	0.228571			hypo				6.51629	0.534223		-7.05128	0.584838		-30.8772	0.0104622	Level 1	23.8259	0.036099
1:72893623:PPP1R12C	1	72893623	promoter	NM_001191946	499076	1584883	Ppp1r12c	protein phosphatase 1, regulatory subunit 12C						54776	PPP1R12C	14947	ENSG00000125503				0.392857	0.402985	0.526316	0.769231	0.740741	0.659091	0.641509	0.727273	0.611111	0.65	0.536585	0.578947	hyper						27.9293	0.000156431	Level 1	-5.65277	0.618607		-12.9947	0.409718		7.34188	0.5507
1:77858467:NOP53	1	77858467	promoter	NM_207591	292624	1303085	Nop53	NOP53 ribosome biogenesis factor						29997	NOP53	4333	ENSG00000105373				0.555556	0.72	0.676471	0.454545	0.454545	0.142857	0.846154	0.3	0.428571	0.470588	0.409091	0.32	hypo						-25.9858	0.0218557	Level 1	9.01771	0.594238		-0.0679348	0.938894		9.08565	0.59717
1:77869417:EHD2	1	77869417	promoter	NM_001024897	361512	1560856	Ehd2	EH-domain containing 2						30846	EHD2	3243	ENSG00000024422				0.235955	0.453333	0.391304	0.76	0.586207	0.489796	0.7	0.6	0.590909	0.651163	0.661017	0.507692	hyper						26.3846	3.50333e-05	Level 1	1.6442	0.884289		-1.26626	0.938894		2.91046	0.800706
1:77869547:EHD2	1	77869547	promoter	NM_001024897	361512	1560856	Ehd2	EH-domain containing 2						30846	EHD2	3243	ENSG00000024422				0.416667	0.507692	0.636364	0.76087	0.927273	0.948276	0.837838	0.913793	0.87931	0.8	0.865672	0.936508	hyper						37.6376	2.97965e-12	Level 1	-0.443951	0.907501		-0.800457	0.938894		0.356506	0.908304
1:77906521:BICRA	1	77906521	promoter	NM_001106226	292622	1306385	Bicra	BRD4 interacting chromatin remodeling complex associated protein						29998	BICRA	4332	ENSG00000063169				0.487179	0.542857	0.333333	0.347826	0.0714286	0.111111	0.384615	0	0	0.285714	0.285714	0.323529	hypo						-28.8372	0.00975444	Level 1	-12.1875	0.321302		10.2632	0.615015		-22.4507	0.0312194
1:77906533:BICRA	1	77906533	promoter	NM_001106226	292622	1306385	Bicra	BRD4 interacting chromatin remodeling complex associated protein						29998	BICRA	4332	ENSG00000063169				0.767442	0.529412	0.357143	0.444444	0.222222	0.285714	0.583333	0.0526316	0.0357143	0.210526	0.3125	0.277778	hypo						-28.2051	0.0102021	Level 1	-18.0791	0.211408		-6.57277	0.734456		-11.5063	0.409887
1:77906573:BICRA	1	77906573	promoter	NM_001106226	292622	1306385	Bicra	BRD4 interacting chromatin remodeling complex associated protein						29998	BICRA	4332	ENSG00000063169				0.5	0.533333	0.470588	0.272727	0.0526316	0.26087	0.315789	0.181818	0	0.0833333	0.133333	0.268293	hypo						-30.2251	0.00290139	Level 1	-4.92788	0.716533		-1.5625	0.938894		-3.36538	0.791451
1:77906722:BICRA	1	77906722	promoter	NM_001106226	292622	1306385	Bicra	BRD4 interacting chromatin remodeling complex associated protein						29998	BICRA	4332	ENSG00000063169				0.942857	0.611111	0.736842	0.533333	0.5	0.304348	0.611111	0.25	0.333333	0.222222	0.375	0.222222	hypo						-37.963	0.00045027	Level 1	-5.60629	0.753699		-16.3631	0.467855		10.7568	0.518391
1:78650547:CEACAM9	1	78650547	promoter	NM_053919	116711	70954	Ceacam9	carcinoembryonic antigen-related cell adhesion molecule 9			DOID:2945^severe acute respiratory syndrome										0.916667	1	0.906977	0.875	0.911765	0.933333	0.75	0.678571	0.571429	0.933333	0.869565	0.952381		hypo		hypo			-1.99795	0.730089		-25.3472	0.00636863	Level 1	1.26689	0.931748		-26.6141	0.00613756
1:78658893:AP2S1	1	78658893	promoter	NM_022952	65046	620188	Ap2s1	adaptor related protein complex 2 subunit sigma 1			DOID:0060702^familial hypocalciuric hypercalcemia 3		05016^Huntington's disease	1175	AP2S1	565	ENSG00000042753				0.692308	0.612903	0.558824	0.285714	0.208333	0.413793	0.384615	0.4	0.517241	0.315789	0.363636	0.307692	hypo						-31.4189	0.00119023	Level 1	13.695	0.399454		2.25225	0.929307		11.4428	0.483967
1:78658893:CEACAM9	1	78658893	promoter	NM_053919	116711	70954	Ceacam9	carcinoembryonic antigen-related cell adhesion molecule 9			DOID:2945^severe acute respiratory syndrome										0.692308	0.612903	0.558824	0.285714	0.208333	0.413793	0.384615	0.4	0.517241	0.315789	0.363636	0.307692	hypo						-31.4189	0.00119023	Level 1	13.695	0.399454		2.25225	0.929307		11.4428	0.483967
1:78736140:STRN4	1	78736140	promoter	NM_001161809	308392	1307030	Strn4	striatin 4						29888	STRN4	15721	ENSG00000090372				0.447917	0.306452	0.521739	0.673469	0.587302	0.52	0.612903	0.338028	0.507937	0.4	0.318182	0.2			hypo				17.1024	0.0207795		-11.3001	0.272565		-29.0706	0.000175722	Level 1	17.7705	0.0326973
1:78797222:DACT3	1	78797222	promoter	NM_001191947	499088	1563892	Dact3	dishevelled-binding antagonist of beta-catenin 3						147906	DACT3	30745	ENSG00000197380				0.684211	0.888889	0.909091	0.733333	0.473684	0.411765	0.652174	0.631579	0.708333	0.8	1	0.947368	hypo		hyper			O	-30.1097	0.0127443	Level 1	13.7255	0.446033		37.9679	0.00450791	Level 1	-24.2424	0.0423012
1:78816948:GNG8	1	78816948	promoter	NM_139185	245986	620808	Gng8	G protein subunit gamma 8			DOID:9970^obesity			94235	GNG8	19664	ENSG00000167414				0.671642	0.565217	0.461538	0.173077	0.333333	0.254545	0.28	0.273973	0.434783	0.367647	0.421053	0.344828	hypo						-32.4468	1.75326e-07	Level 1	8.33333	0.397786		12.7049	0.302867		-4.37158	0.646779
1:78816981:GNG8	1	78816981	promoter	NM_139185	245986	620808	Gng8	G protein subunit gamma 8			DOID:9970^obesity			94235	GNG8	19664	ENSG00000167414				0.84375	0.695652	0.508772	0.377778	0.3	0.218182	0.163265	0.205882	0.387097	0.396226	0.4	0.283333	hypo						-39.614	7.77581e-11	Level 1	-3.63501	0.714761		6.24949	0.628111		-9.8845	0.307879
1:78928160:CCDC8	1	78928160	promoter	NM_001009533	494320	1359717	Ccdc8	coiled-coil domain containing 8			DOID:0060241^3-M syndrome			83987	CCDC8	25367	ENSG00000169515				0.653061	0.632653	0.477273	0.236842	0.433333	0.21875	0.733333	0.37931	0.659574	0.269231	0.431818	0.434783	hypo	hyper			O		-30.1549	0.000163428	Level 1	32.9835	0.000280046	Level 1	10.6552	0.504761		22.3283	0.0303472
1:78931283:CCDC8	1	78931283	promoter	NM_001009533	494320	1359717	Ccdc8	coiled-coil domain containing 8			DOID:0060241^3-M syndrome			83987	CCDC8	25367	ENSG00000169515				0.278689	0.266667	0.0943396	0.515152	0.310345	0.536585	0.137931	0.4	0.385965	0.371429	0.419355	0.55	hyper						25.2183	0.000809459	Level 1	-13.5441	0.289826		-1.31892	0.938894		-12.2252	0.338045
1:79631156:MILL1	1	79631156	promoter	NM_001011931	292671	1311714	Mill1	MHC I like leukocyte 1						100507436	MICA	7090	ENSG00000204520;ENSG00000183214;ENSG00000231225;ENSG00000233051;ENSG00000235233				0.723404	0.78125	0.722222	0.789474	0.285714	0.55	0.88	0.71875	0.76	0.85	0.837838	0.84			hyper				-20.5797	0.0719679		24.7154	0.0689919		30.813	0.0237199	Level 1	-6.09756	0.594306
1:79705127:PSG19	1	79705127	promoter	NM_019126	24256	2334	Psg19	pregnancy specific glycoprotein 19													0.429907	0.367089	0.0416667	0.521739	0.311688	0	0	0	0	0	0.214286	0.0441176		hypo					-3.11391	0.656543		-27.1186	6.65091e-15	Level 1	-18.1186	0.00242572		-9	0.00017374
1:79754237:MICB	1	79754237	promoter	NM_001017468	365212	1564508	Micb	MHC class I polypeptide-related sequence B						4277	MICB	7091	ENSG00000204516;ENSG00000206449;ENSG00000238289;ENSG00000231179;ENSG00000227772;ENSG00000224378;ENSG00000234218;ENSG00000231372				0.384615	0.657143	0.433333	0.225806	0.3	0.162162	0.411765	0.0857143	0.464286	0.115385	0.363636	0.285714	hypo						-27.4476	0.00222743	Level 1	9.33693	0.473178		3.40909	0.854988		5.92784	0.65749
1:79901325:IRF2BP1	1	79901325	promoter	NM_001107483	308404	1308312	Irf2bp1	interferon regulatory factor 2 binding protein 1			DOID:863^nervous system disease			26145	IRF2BP1	21728	ENSG00000170604				0.857143	0.9	0.864865	0.733333	0.65	0.5	0.8	0.655172	0.818182	0.708333	0.83871	0.923077	hypo						-25.3549	0.00765815	Level 1	12.3837	0.458577		20.4519	0.266839		-8.06816	0.550028
1:79918556:SYMPK	1	79918556	promoter	NM_001100830	292683	1306735	Sympk	symplekin						8189	SYMPK	22935	ENSG00000125755				0.298077	0.472973	0.72549	0.78125	0.607143	0.846154	0.816667	0.777778	0.521739	0.867647	0.826531	0.782609	hyper						30.157	6.47144e-08	Level 1	-2.94579	0.757399		7.41806	0.466584		-10.3638	0.18041
1:79918562:SYMPK	1	79918562	promoter	NM_001100830	292683	1306735	Sympk	symplekin						8189	SYMPK	22935	ENSG00000125755				0.401709	0.560976	0.824561	0.830986	0.844828	0.876923	0.825397	0.761194	0.627451	0.855072	0.878788	0.756757	hyper						30.364	6.72877e-10	Level 1	-10.4659	0.171638		-1.58047	0.875789		-8.88544	0.240983
1:79921933:SYMPK	1	79921933	promoter	NM_001100830	292683	1306735	Sympk	symplekin						8189	SYMPK	22935	ENSG00000125755				0.393939	0.5	0.5	0.736842	0.666667	0.789474	0.64	0.677419	0.724138	0.875	0.4	0.789474	hyper						26.7975	0.0205002	Level 1	-4.34535	0.779043		-0.166852	0.938894		-4.1785	0.791005
1:79921936:SYMPK	1	79921936	promoter	NM_001100830	292683	1306735	Sympk	symplekin						8189	SYMPK	22935	ENSG00000125755				0.382353	0.594595	0.631579	0.619048	0.807692	0.916667	0.730769	0.935484	0.766667	1	0.857143	0.894737	hyper						26.651	0.00910347	Level 1	2.73596	0.829492		13.9839	0.360136		-11.2479	0.312017
1:79922081:SYMPK	1	79922081	promoter	NM_001100830	292683	1306735	Sympk	symplekin						8189	SYMPK	22935	ENSG00000125755				0.0588235	0.269231	0.5625	0.5	0.588235	0.736842	0.714286	0.538462	0.441176	0.526316	0.52381	0.636364	hyper						31.5313	0.0118659	Level 1	-4.66301	0.782901		-2.81058	0.919669		-1.85243	0.901908
1:79922084:SYMPK	1	79922084	promoter	NM_001100830	292683	1306735	Sympk	symplekin						8189	SYMPK	22935	ENSG00000125755				0.294118	0.36	0.764706	0.7	0.6875	0.888889	0.888889	0.772727	0.617647	0.833333	0.85	0.8	hyper						30.1632	0.0180727	Level 1	-1.22713	0.907501		6.42702	0.720592		-7.65415	0.553458
1:79957901:RSPH6A	1	79957901	promoter	NM_001024748	292684	1306786	Rsph6a	radial spoke head 6 homolog A						81492	RSPH6A	14241	ENSG00000104941				0.259259	0.363636	0.5	0.652174	0.692308	0.666667	0.611111	0.454545	0.619048	0.5	0.615385	0.590909	hyper						30.8458	0.0164225	Level 1	-10.929	0.553538		-10.7345	0.628111		-0.194498	0.908304
1:79959508:RSPH6A	1	79959508	promoter	NM_001024748	292684	1306786	Rsph6a	radial spoke head 6 homolog A						81492	RSPH6A	14241	ENSG00000104941				0.375	0.411765	0.777778	0.380952	0.37037	0.6	0.933333	0.590909	0.782609	0.48	0.733333	0.529412		hyper					-6.41999	0.614082		30.8824	0.0241863	Level 1	12.0227	0.612897		18.8596	0.261814
1:80027268:FBXO46	1	80027268	promoter	NM_001025642	292686	1308393	Fbxo46	F-box protein 46						23403	FBXO46	25069	ENSG00000177051				0.222222	0.3125	0.72	0.6	0.65625	0.869565	0.708333	0.56	0.666667	0.807692	0.705882	0.625	hyper						30.9524	0.00323616	Level 1	-7.14286	0.638161		1.45278	0.938894		-8.59564	0.574619
1:80140356:OPA3	1	80140356	promoter	NM_001107486	308409	1309147	Opa3	outer mitochondrial membrane lipid metabolism regulator OPA3			DOID:0110004^3-methylglutaconic aciduria type 3;DOID:0111433^optic atrophy 3			80207	OPA3	8142	ENSG00000125741				0.795455	0.68	0.727273	0.560606	0.157895	0.375	0.694915	0.453333	0.512821	0.41791	0.449275	0.486486	hypo						-38.2135	1.11374e-13	Level 1	18.6597	0.00974571		9.65251	0.414369		9.00719	0.349892
1:80140411:OPA3	1	80140411	promoter	NM_001107486	308409	1309147	Opa3	outer mitochondrial membrane lipid metabolism regulator OPA3			DOID:0110004^3-methylglutaconic aciduria type 3;DOID:0111433^optic atrophy 3			80207	OPA3	8142	ENSG00000125741				0.836538	0.861111	0.839506	0.635135	0.373494	0.52439	0.716418	0.630137	0.618421	0.647059	0.565217	0.589744	hypo						-33.8082	1.79103e-13	Level 1	14.6502	0.0614622		9.37238	0.404346		5.27778	0.551085
1:80140421:OPA3	1	80140421	promoter	NM_001107486	308409	1309147	Opa3	outer mitochondrial membrane lipid metabolism regulator OPA3			DOID:0110004^3-methylglutaconic aciduria type 3;DOID:0111433^optic atrophy 3			80207	OPA3	8142	ENSG00000125741				0.737374	0.703125	0.679487	0.507246	0.253333	0.417722	0.610169	0.4	0.528571	0.409639	0.530864	0.410959	hypo						-31.9409	9.25296e-10	Level 1	11.7403	0.198172		6.13423	0.616262		5.60609	0.55214
1:80207462:PPM1N	1	80207462	promoter	NM_001106231	292690	1562091	Ppm1n	protein phosphatase, Mg2+/Mn2+ dependent 1N						147699	PPM1N	26845	ENSG00000213889				0.882353	1	0.875	1	1	1	0.615385	0.833333	0.8	0.8	0.636364	0.947368		hypo					8.16327	0.164535		-25.7143	0.00963142	Level 1	-17.5	0.125689		-8.21429	0.655573
1:80250167:ERCC1	1	80250167	promoter	NM_001106228	292673	1306992	Ercc1	ERCC excision repair 1, endonuclease non-catalytic subunit	DOID:11476^osteoporosis;DOID:3347^osteosarcoma;DOID:8398^osteoarthritis		DOID:1574^alcohol use disorder;DOID:3905^lung carcinoma;DOID:1793^pancreatic cancer;DOID:10534^stomach cancer;DOID:4971^myelofibrosis;DOID:224^transient cerebral ischemia;DOID:9538^multiple myeloma;DOID:4914^esophagus adenocarcinoma;DOID:3908^lung non-small cell carcinoma;DOID:9119^acute myeloid leukemia;DOID:0060590^XFE progeroid syndrome;DOID:9952^acute lymphoblastic leukemia;DOID:2355^anemia;D…			2067	ERCC1	3433	ENSG00000012061				0.179487	0.25	0.333333	0.727273	0.513514	0.869565	0.742857	0.526316	0.483871	0.578947	0.55	0.521739	hyper						43.3108	3.6045e-07	Level 1	-8.41932	0.553538		-12.2345	0.541923		3.81514	0.811243
1:80250324:ERCC1	1	80250324	promoter	NM_001106228	292673	1306992	Ercc1	ERCC excision repair 1, endonuclease non-catalytic subunit	DOID:11476^osteoporosis;DOID:3347^osteosarcoma;DOID:8398^osteoarthritis		DOID:1574^alcohol use disorder;DOID:3905^lung carcinoma;DOID:1793^pancreatic cancer;DOID:10534^stomach cancer;DOID:4971^myelofibrosis;DOID:224^transient cerebral ischemia;DOID:9538^multiple myeloma;DOID:4914^esophagus adenocarcinoma;DOID:3908^lung non-small cell carcinoma;DOID:9119^acute myeloid leukemia;DOID:0060590^XFE progeroid syndrome;DOID:9952^acute lymphoblastic leukemia;DOID:2355^anemia;D…			2067	ERCC1	3433	ENSG00000012061				0.103448	0.137931	0.173913	0.625	0.470588	0.2	0.454545	0.555556	0.384615	0.416667	0.5	0.666667	hyper						32.9314	0.00247962	Level 1	-1.05708	0.907501		6.97674	0.812459		-8.03383	0.690589
1:80281864:ERCC2	1	80281864	promoter	NM_001172809	308415	1309109	Ercc2	ERCC excision repair 2, TFIIH core complex helicase subunit	DOID:3347^osteosarcoma		DOID:11088^asphyxia neonatorum;DOID:0050427^xeroderma pigmentosum;DOID:10534^stomach cancer;DOID:2152^ovary epithelial cancer;DOID:3070^malignant glioma;DOID:2960^photosensitive trichothiodystrophy;DOID:2960^photosensitive trichothiodystrophy;DOID:0050908^myelodysplastic syndrome;DOID:1612^breast cancer;DOID:635^acquired immunodeficiency syndrome;DOID:10283^prostate cancer;DOID:9119^acute myeloid…			2068	ERCC2	3434	ENSG00000104884		O		0.465116	0.484848	0.5625	0.346154	0.317073	0.5	0.551724	0.727273	0.688889	0.48	0.516129	0.636364		hyper					-12.9117	0.253727		28.4604	0.00626166	Level 1	17.1614	0.342361		11.299	0.407773
1:80281864:POLR1G	1	80281864	promoter	NM_001109416	680493	1591707	Polr1g	RNA polymerase I subunit G						10849	CD3EAP	24219	ENSG00000117877				0.465116	0.484848	0.5625	0.346154	0.317073	0.5	0.551724	0.727273	0.688889	0.48	0.516129	0.636364		hyper					-12.9117	0.253727		28.4604	0.00626166	Level 1	17.1614	0.342361		11.299	0.407773
1:80283468:ERCC2	1	80283468	promoter	NM_001172809	308415	1309109	Ercc2	ERCC excision repair 2, TFIIH core complex helicase subunit	DOID:3347^osteosarcoma		DOID:11088^asphyxia neonatorum;DOID:0050427^xeroderma pigmentosum;DOID:10534^stomach cancer;DOID:2152^ovary epithelial cancer;DOID:3070^malignant glioma;DOID:2960^photosensitive trichothiodystrophy;DOID:2960^photosensitive trichothiodystrophy;DOID:0050908^myelodysplastic syndrome;DOID:1612^breast cancer;DOID:635^acquired immunodeficiency syndrome;DOID:10283^prostate cancer;DOID:9119^acute myeloid…			2068	ERCC2	3434	ENSG00000104884		O		0.681159	0.794872	0.675	0.458333	0.304348	0.428571	0.564103	0.609756	0.764706	0.653846	0.485714	0.333333	hypo						-29.5318	0.000199471	Level 1	22.6209	0.0454826		6.00854	0.731185		16.6124	0.19185
1:80283468:POLR1G	1	80283468	promoter	NM_001109416	680493	1591707	Polr1g	RNA polymerase I subunit G						10849	CD3EAP	24219	ENSG00000117877				0.681159	0.794872	0.675	0.458333	0.304348	0.428571	0.564103	0.609756	0.764706	0.653846	0.485714	0.333333	hypo						-29.5318	0.000199471	Level 1	22.6209	0.0454826		6.00854	0.731185		16.6124	0.19185
1:80283628:ERCC2	1	80283628	promoter	NM_001172809	308415	1309109	Ercc2	ERCC excision repair 2, TFIIH core complex helicase subunit	DOID:3347^osteosarcoma		DOID:11088^asphyxia neonatorum;DOID:0050427^xeroderma pigmentosum;DOID:10534^stomach cancer;DOID:2152^ovary epithelial cancer;DOID:3070^malignant glioma;DOID:2960^photosensitive trichothiodystrophy;DOID:2960^photosensitive trichothiodystrophy;DOID:0050908^myelodysplastic syndrome;DOID:1612^breast cancer;DOID:635^acquired immunodeficiency syndrome;DOID:10283^prostate cancer;DOID:9119^acute myeloid…			2068	ERCC2	3434	ENSG00000104884		O		0.773585	0.83871	0.730769	0.461538	0.454545	0.5	0.513514	0.26087	0.545455	0.461538	0.619048	0.344828	hypo						-30.8134	0.00062161	Level 1	-1.13186	0.907501		1.72249	0.938894		-2.85435	0.838588
1:80283628:POLR1G	1	80283628	promoter	NM_001109416	680493	1591707	Polr1g	RNA polymerase I subunit G						10849	CD3EAP	24219	ENSG00000117877				0.773585	0.83871	0.730769	0.461538	0.454545	0.5	0.513514	0.26087	0.545455	0.461538	0.619048	0.344828	hypo						-30.8134	0.00062161	Level 1	-1.13186	0.907501		1.72249	0.938894		-2.85435	0.838588
1:80283666:ERCC2	1	80283666	promoter	NM_001172809	308415	1309109	Ercc2	ERCC excision repair 2, TFIIH core complex helicase subunit	DOID:3347^osteosarcoma		DOID:11088^asphyxia neonatorum;DOID:0050427^xeroderma pigmentosum;DOID:10534^stomach cancer;DOID:2152^ovary epithelial cancer;DOID:3070^malignant glioma;DOID:2960^photosensitive trichothiodystrophy;DOID:2960^photosensitive trichothiodystrophy;DOID:0050908^myelodysplastic syndrome;DOID:1612^breast cancer;DOID:635^acquired immunodeficiency syndrome;DOID:10283^prostate cancer;DOID:9119^acute myeloid…			2068	ERCC2	3434	ENSG00000104884		O		0.454545	0.48	0.333333	0.304348	0.0588235	0.136364	0.571429	0.0625	0.181818	0.4	0.37037	0.384615	hypo						-26.0937	0.0185378	Level 1	14.0762	0.353515		20.4934	0.272124		-6.41711	0.695301
1:80283666:POLR1G	1	80283666	promoter	NM_001109416	680493	1591707	Polr1g	RNA polymerase I subunit G						10849	CD3EAP	24219	ENSG00000117877				0.454545	0.48	0.333333	0.304348	0.0588235	0.136364	0.571429	0.0625	0.181818	0.4	0.37037	0.384615	hypo						-26.0937	0.0185378	Level 1	14.0762	0.353515		20.4934	0.272124		-6.41711	0.695301
1:80285137:ERCC2	1	80285137	promoter	NM_001172809	308415	1309109	Ercc2	ERCC excision repair 2, TFIIH core complex helicase subunit	DOID:3347^osteosarcoma		DOID:11088^asphyxia neonatorum;DOID:0050427^xeroderma pigmentosum;DOID:10534^stomach cancer;DOID:2152^ovary epithelial cancer;DOID:3070^malignant glioma;DOID:2960^photosensitive trichothiodystrophy;DOID:2960^photosensitive trichothiodystrophy;DOID:0050908^myelodysplastic syndrome;DOID:1612^breast cancer;DOID:635^acquired immunodeficiency syndrome;DOID:10283^prostate cancer;DOID:9119^acute myeloid…			2068	ERCC2	3434	ENSG00000104884		O		0.4	0.979592	0	0.567568	0.212121	0	0	0	0	0	0.324324	0		hypo					-24.0249	0.00611773		-28.2828	1.60056e-08	Level 1	-17.2737	0.138127		-11.0092	0.00369652
1:80285137:POLR1G	1	80285137	promoter	NM_001109416	680493	1591707	Polr1g	RNA polymerase I subunit G						10849	CD3EAP	24219	ENSG00000117877				0.4	0.979592	0	0.567568	0.212121	0	0	0	0	0	0.324324	0		hypo					-24.0249	0.00611773		-28.2828	1.60056e-08	Level 1	-17.2737	0.138127		-11.0092	0.00369652
1:80309803:CKM	1	80309803	promoter	NM_012530	24265	2358	Ckm	creatine kinase, M-type						1158	CKM	1994	ENSG00000104879	O		O	0.430556	0.412698	0.534884	0.689655	0.625	0.875	0.8	0.736842	0.769231	0.818182	0.741935	0.893617	hyper						29.4152	3.15179e-05	Level 1	2.69021	0.809516		8.52391	0.516359		-5.8337	0.557219
1:80599541:APOC2	1	80599541	promoter	NM_001085352	292697	2135	Apoc2	apolipoprotein C2			DOID:9351^diabetes mellitus;DOID:0111418^familial apolipoprotein C-II deficiency;DOID:9352^type 2 diabetes mellitus;DOID:9970^obesity;DOID:1168^familial hyperlipidemia;DOID:1390^hypobetalipoproteinemia;DOID:2377^multiple sclerosis;DOID:1168^familial hyperlipidemia;DOID:1184^nephrotic syndrome;DOID:783^end stage renal disease;DOID:1172^hyperlipoproteinemia type IV;DOID:14118^familial lipoprotein l…			344	APOC2	609	ENSG00000234906			O	0.37037	0.4	0.35	0.266667	0.296296	0.190476	0.666667	0.517241	0.47619	0.5	0.411765	0.4375		hyper					-12.1032	0.374529		30.0086	0.0234723	Level 1	20.0577	0.355941		9.95086	0.556313
1:80599541:APOC4	1	80599541	promoter	NM_001109419	680551	70959	Apoc4	apolipoprotein C4						346	APOC4	611	ENSG00000267467				0.37037	0.4	0.35	0.266667	0.296296	0.190476	0.666667	0.517241	0.47619	0.5	0.411765	0.4375		hyper					-12.1032	0.374529		30.0086	0.0234723	Level 1	20.0577	0.355941		9.95086	0.556313
1:80616766:APOE	1	80616766	promoter	NM_001270684	25728	2138	Apoe	apolipoprotein E			DOID:11446^sciatic neuropathy;DOID:1459^hypothyroidism;DOID:9279^hyperhomocysteinemia;DOID:0050851^glomerulosclerosis;DOID:224^transient cerebral ischemia;DOID:1793^pancreatic cancer;DOID:10652^Alzheimer's disease;DOID:10652^Alzheimer's disease;DOID:10763^hypertension;DOID:10976^membranous glomerulonephritis;DOID:0050851^glomerulosclerosis;DOID:3525^middle cerebral artery infarction;DOID:0080208^…		05010^Alzheimer's disease	348	APOE	613	ENSG00000130203			O	0.230769	0.297872	0.52459	0.813953	0.466667	0.675	0.727273	0.763158	0.729167	0.526316	0.804878	0.732143	hyper						31.0066	2.80107e-05	Level 1	6.58952	0.556657		2.37299	0.892871		4.21652	0.702625
1:80616866:APOE	1	80616866	promoter	NM_001270684	25728	2138	Apoe	apolipoprotein E			DOID:11446^sciatic neuropathy;DOID:1459^hypothyroidism;DOID:9279^hyperhomocysteinemia;DOID:0050851^glomerulosclerosis;DOID:224^transient cerebral ischemia;DOID:1793^pancreatic cancer;DOID:10652^Alzheimer's disease;DOID:10652^Alzheimer's disease;DOID:10763^hypertension;DOID:10976^membranous glomerulonephritis;DOID:0050851^glomerulosclerosis;DOID:3525^middle cerebral artery infarction;DOID:0080208^…		05010^Alzheimer's disease	348	APOE	613	ENSG00000130203			O	0.125	0.4	0.655172	0.815789	0.571429	0.657895	0.725	0.807692	0.833333	0.62	0.666667	0.531915	hyper						31.3717	8.10589e-05	Level 1	9.9629	0.404984		-8.46847	0.601312		18.4314	0.0755901
1:80677206:NECTIN2	1	80677206	promoter	NM_001012064	308417	1309505	Nectin2	nectin cell adhesion molecule 2			DOID:2377^multiple sclerosis;DOID:10652^Alzheimer's disease	04514^Cell adhesion molecules (CAMs)		5819	NECTIN2	9707	ENSG00000130202				0.861111	0.809524	0.833333	0.75	0.361111	0.565217	1	0.65	0.904762	0.566667	0.75	0.434783	hypo	hyper			O		-32.1013	0.000651509	Level 1	31.4346	0.0124462	Level 1	6.54282	0.74203		24.8918	0.0649582
1:80745593:BCL3	1	80745593	promoter	NM_001109422	680611	1589465	Bcl3	BCL3, transcription coactivator						602	BCL3	998	ENSG00000069399				0.666667	0.576923	0.227273	0	0.315789	0.133333	0.176471	0.428571	0.241379	0.322581	0.434783	0.5	hypo						-36.6316	0.000311334	Level 1	15.6946	0.26591		26.2427	0.103632		-10.548	0.516862
1:80752047:BCL3	1	80752047	promoter	NM_001109422	680611	1589465	Bcl3	BCL3, transcription coactivator						602	BCL3	998	ENSG00000069399				0.666667	0.584615	0.690476	0.538462	0.225	0.289474	0.682927	0.45098	0.788462	0.428571	0.674419	0.44	hypo	hyper			O		-29.2816	4.26119e-05	Level 1	28.8462	0.000826016	Level 1	16.5198	0.273729		12.3264	0.287557
1:80837171:PVR	1	80837171	promoter	NM_017076	25066	3813	Pvr	PVR cell adhesion molecule				04514^Cell adhesion molecules (CAMs)		5817	PVR	9705	ENSG00000073008				0.37931	0.658537	0	0.185185	0.208333	0	0	0	0	0	0.35	0	hypo						-27.1795	0.00161002	Level 1	-12.8205	0.0322084		-1.3451	0.938894		-11.4754	0.0574138
1:80838165:PVR	1	80838165	promoter	NM_017076	25066	3813	Pvr	PVR cell adhesion molecule				04514^Cell adhesion molecules (CAMs)		5817	PVR	9705	ENSG00000073008				0.317073	0.848485	0	0.451613	0.47619	0	0	0	0.037037	0	0.482759	0.05		hypo					-4.7619	0.683919		-33.1988	8.85602e-07	Level 1	-12.8571	0.499729		-20.3416	0.00117126
1:80838604:PVR	1	80838604	promoter	NM_017076	25066	3813	Pvr	PVR cell adhesion molecule				04514^Cell adhesion molecules (CAMs)		5817	PVR	9705	ENSG00000073008				0.545455	0.470588	0.365854	0.2	0.133333	0.296296	0.275862	0.181818	0.263158	0.285714	0.16	0.2	hypo						-25.4868	0.00458076	Level 1	3.26829	0.794627		-0.419207	0.938894		3.6875	0.784918
1:80843884:PVR	1	80843884	promoter	NM_017076	25066	3813	Pvr	PVR cell adhesion molecule				04514^Cell adhesion molecules (CAMs)		5817	PVR	9705	ENSG00000073008				0.75	0.883721	0.652174	0.647059	0.432432	0.5	0.552632	0.612903	0.653846	0.333333	0.6	0.628571	hypo						-25.2525	0.00222793	Level 1	7.47475	0.575198		-0.484436	0.938894		7.95918	0.556886
1:80880846:CEACAM20	1	80880846	promoter	NM_001170324	292701	1311281	Ceacam20	CEA cell adhesion molecule 20						125931	CEACAM20	24879	ENSG00000273777				0.131579	0.103448	0.333333	0.285714	0.615385	0.428571	0.5	0.304348	0.464286	0.277778	0.571429	0.2	hyper						26.4768	0.0187611	Level 1	-0.128205	0.907501		-7.62411	0.766658		7.49591	0.682761
1:80934843:ZFP112	1	80934843	promoter	NM_001107487	308420	1305757	Zfp112	zinc finger protein 112						7771	ZNF112	12892	ENSG00000062370				0	0.877193	0	0.527778	0.578947	0	0	0	0.0277778	0	0.0204082	0		hypo	hypo				5.66188	0.537723		-35.0125	7.86689e-10	Level 1	-35.1713	2.14895e-11	Level 1	0.15873	0.908304
1:81133973:ZFP61	1	81133973	promoter	NM_001017512	499094	1563843	Zfp61	zinc finger protein 61													0.255814	0.405063	0.578947	0.69697	0.644444	0.861538	0.772727	0.701493	0.66129	0.686275	0.770492	0.740741	hyper						35.2426	3.65692e-10	Level 1	-3.91159	0.678386		-0.937842	0.938894		-2.97374	0.76489
1:81134016:ZFP61	1	81134016	promoter	NM_001017512	499094	1563843	Zfp61	zinc finger protein 61													0.289855	0.4	0.534884	0.74	0.7	0.75	0.756757	0.660714	0.693878	0.765957	0.708333	0.674419	hyper						33.9632	1.57451e-07	Level 1	-3.19836	0.768926		-1.17754	0.938894		-2.02082	0.851336
1:81137950:ZFP61	1	81137950	promoter	NM_001017512	499094	1563843	Zfp61	zinc finger protein 61													0.6	0.909091	0	0.545455	0.473684	0	0	0	0	0	0.538462	0		hypo					-19.2308	0.200868		-30	0.000324271	Level 1	-16.5385	0.413921		-13.4615	0.0539261
1:81138046:ZFP61	1	81138046	promoter	NM_001017512	499094	1563843	Zfp61	zinc finger protein 61													0.605263	0.954545	0.0357143	0.466667	0.789474	0	0	0	0	0	0.545455	0		hypo					-16.2157	0.231635		-34.9206	1.1271e-06	Level 1	-17.0102	0.373638		-17.9104	0.00281769
1:81201297:LYPD5	1	81201297	promoter	NM_001192010	502308	1560355	Lypd5	Ly6/Plaur domain containing 5						284348	LYPD5	26397	ENSG00000159871				0.343195	0.740113	0.75	0.661157	0.414634	0.416667	0	0	0	0.278846	0.00943396	0.0537634		hypo	hypo				-10.0793	0.0528098		-50.2941	2.67789e-47	Level 2	-38.743	4.36016e-23	Level 1	-11.5512	9.72829e-08
1:81201297:TESCL	1	81201297	promoter	NM_001106233	292706	1311676	Tescl	tescalcin-like													0.343195	0.740113	0.75	0.661157	0.414634	0.416667	0	0	0	0.278846	0.00943396	0.0537634		hypo	hypo				-10.0793	0.0528098		-50.2941	2.67789e-47	Level 2	-38.743	4.36016e-23	Level 1	-11.5512	9.72829e-08
1:81207732:LYPD5	1	81207732	promoter	NM_001192010	502308	1560355	Lypd5	Ly6/Plaur domain containing 5						284348	LYPD5	26397	ENSG00000159871				0.65	0.571429	0.575758	0.407407	0.466667	0.583333	0.566667	0.774194	0.92	0.4375	0.645161	0.37931		hyper					-12.2479	0.327717		26.2705	0.028833	Level 1	1.85185	0.938894		24.4186	0.0505319
1:81207732:TESCL	1	81207732	promoter	NM_001106233	292706	1311676	Tescl	tescalcin-like													0.65	0.571429	0.575758	0.407407	0.466667	0.583333	0.566667	0.774194	0.92	0.4375	0.645161	0.37931		hyper					-12.2479	0.327717		26.2705	0.028833	Level 1	1.85185	0.938894		24.4186	0.0505319
1:81259249:SMG9	1	81259249	promoter	NM_001014243	365215	1309888	Smg9	SMG9 nonsense mediated mRNA decay factor						56006	SMG9	25763	ENSG00000105771				0.925926	0.735294	0.966667	0.904762	0.9375	0.653846	0.466667	0.454545	0.444444	0.73913	0.727273	0.55		hypo					-5.86081	0.541355		-35.4978	0.0125138	Level 1	-14.2857	0.491853		-21.2121	0.273037
1:81298423:IRGC	1	81298423	promoter	NM_001014016	308428	1311107	Irgc	immunity related GTPase cinema						56269	IRGC	28835	ENSG00000124449				0.780822	0.612903	0.565217	0.55814	0.340426	0.25641	0.540541	0.294118	0.369565	0.460317	0.4	0.257143	hypo						-28.0911	5.87214e-05	Level 1	1.41125	0.905175		0.401149	0.938894		1.0101	0.908304
1:81308360:IRGC	1	81308360	promoter	NM_001014016	308428	1311107	Irgc	immunity related GTPase cinema						56269	IRGC	28835	ENSG00000124449				0.574074	0.605634	0.511111	0.235294	0.325581	0.233333	0.44898	0.342105	0.297297	0.346154	0.421053	0.243902	hypo						-29.956	5.36329e-05	Level 1	9.99397	0.410042		6.23053	0.667151		3.76344	0.770528
1:81308432:IRGC	1	81308432	promoter	NM_001014016	308428	1311107	Irgc	immunity related GTPase cinema						56269	IRGC	28835	ENSG00000124449				0.705882	0.827586	0.454545	0.538462	0.428571	0.230769	0.55	0.333333	0.26087	0.6	0.6	0.461538	hypo						-26.9063	0.0407268	Level 1	-2.80971	0.877126		12.8307	0.609155		-15.6404	0.394736
1:81309364:IRGC	1	81309364	promoter	NM_001014016	308428	1311107	Irgc	immunity related GTPase cinema						56269	IRGC	28835	ENSG00000124449				0.875	0.837209	0.833333	0.631579	0.590909	0.391304	0.6	0.275862	0.391304	0.619048	0.657143	0.621622	hypo						-32.2765	9.56368e-05	Level 1	-13.125	0.40838		10.0329	0.625538		-23.1579	0.0383421
1:81365792:ZFP428	1	81365792	promoter	NM_001108476	361519	1564862	Zfp428	zinc finger protein 428						126299	ZNF428	20804	ENSG00000131116				0.351351	0.277778	0.318182	0.333333	0.25	0.526316	0.608696	0.72	0.6	0.578947	0.315789	0.655172		hyper					4.48663	0.710299		28.6403	0.0497641	Level 1	17.6658	0.421941		10.9745	0.531827
1:81372045:ZFP428	1	81372045	promoter	NM_001108476	361519	1564862	Zfp428	zinc finger protein 428						126299	ZNF428	20804	ENSG00000131116				0.212121	0.28	0.53125	0.727273	0.565217	0.64	0.625	0.590909	0.542857	0.416667	0.666667	0.6	hyper						29.8413	0.0046096	Level 1	-6.26102	0.692421		-4.96368	0.835025		-1.29734	0.908304
1:81409141:XRCC1	1	81409141	promoter	NM_053435	84495	619823	Xrcc1	X-ray repair cross complementing 1			DOID:224^transient cerebral ischemia;DOID:11832^visual epilepsy;DOID:11088^asphyxia neonatorum;DOID:8719^in situ carcinoma;DOID:1793^pancreatic cancer;DOID:0050908^myelodysplastic syndrome;DOID:4362^cervical cancer;DOID:10283^prostate cancer;DOID:3008^invasive ductal carcinoma;DOID:3571^liver cancer;DOID:9655^oral mucosa leukoplakia;DOID:9952^acute lymphoblastic leukemia;DOID:12549^hepatitis A;DO…			7515	XRCC1	12828	ENSG00000073050				0.575342	0.757576	0.821429	0.717949	0.351351	0.282609	0.454545	0.0208333	0.0166667	0.410256	0.466667	0	hypo	hypo					-26.5069	0.000156388	Level 1	-32.2056	3.07205e-06	Level 1	-17.6436	0.182886		-14.562	0.062912
1:81412078:PINLYP	1	81412078	promoter	NM_001107488	308429	1565787	Pinlyp	phospholipase A2 inhibitor and LY6/PLAUR domain containing						390940	PINLYP	44206	ENSG00000234465				0.30303	0.535714	0.5	0.421053	0.26087	0.535714	0.764706	0.8125	0.62069	0.433333	0.571429	0.35		hyper					-2.39165	0.811617		29.5392	0.0340869	Level 1	3.64185	0.880392		25.8973	0.0741671
1:81412078:XRCC1	1	81412078	promoter	NM_053435	84495	619823	Xrcc1	X-ray repair cross complementing 1			DOID:224^transient cerebral ischemia;DOID:11832^visual epilepsy;DOID:11088^asphyxia neonatorum;DOID:8719^in situ carcinoma;DOID:1793^pancreatic cancer;DOID:0050908^myelodysplastic syndrome;DOID:4362^cervical cancer;DOID:10283^prostate cancer;DOID:3008^invasive ductal carcinoma;DOID:3571^liver cancer;DOID:9655^oral mucosa leukoplakia;DOID:9952^acute lymphoblastic leukemia;DOID:12549^hepatitis A;DO…			7515	XRCC1	12828	ENSG00000073050				0.30303	0.535714	0.5	0.421053	0.26087	0.535714	0.764706	0.8125	0.62069	0.433333	0.571429	0.35		hyper					-2.39165	0.811617		29.5392	0.0340869	Level 1	3.64185	0.880392		25.8973	0.0741671
1:81448229:ETHE1	1	81448229	promoter	NM_001106234	292710	1311034	Ethe1	ETHE1, persulfide dioxygenase			DOID:0060640^ethylmalonic encephalopathy;DOID:0060640^ethylmalonic encephalopathy			23474	ETHE1	23287	ENSG00000105755		O		0.705882	0.727273	0.769231	0.666667	0.466667	0.692308	0.947368	0.9	0.846154	0.636364	0.941176	0.785714		hyper					-13.0769	0.434669		30.4762	0.0474954	Level 1	20.9524	0.404067		9.52381	0.543648
1:81450663:ETHE1	1	81450663	promoter	NM_001106234	292710	1311034	Ethe1	ETHE1, persulfide dioxygenase			DOID:0060640^ethylmalonic encephalopathy;DOID:0060640^ethylmalonic encephalopathy			23474	ETHE1	23287	ENSG00000105755		O		0.820513	0.896552	0.705882	0.8	0.565217	0.416667	0.153846	0	0	0.37037	0.176471	0		hypo	hypo				-20.6699	0.0418659		-54.8442	7.0462e-07	Level 2	-40.0253	0.00101401	Level 1	-14.8189	0.225543
1:81450663:ZFP575	1	81450663	promoter	NM_001107489	308430	1305025	Zfp575	zinc finger protein 575						284346	ZNF575	27606	ENSG00000176472				0.820513	0.896552	0.705882	0.8	0.565217	0.416667	0.153846	0	0	0.37037	0.176471	0		hypo	hypo				-20.6699	0.0418659		-54.8442	7.0462e-07	Level 2	-40.0253	0.00101401	Level 1	-14.8189	0.225543
1:81450886:ETHE1	1	81450886	promoter	NM_001106234	292710	1311034	Ethe1	ETHE1, persulfide dioxygenase			DOID:0060640^ethylmalonic encephalopathy;DOID:0060640^ethylmalonic encephalopathy			23474	ETHE1	23287	ENSG00000105755		O		0.741176	0.64557	0.833333	0.709677	0.372881	0.44	0.553571	0	0	0.451613	0.581818	0.0172414		hypo					-22.0163	0.00029121		-33.0096	1.8653e-07	Level 1	-16.6048	0.150048		-16.4048	0.0301494
1:81450886:ZFP575	1	81450886	promoter	NM_001107489	308430	1305025	Zfp575	zinc finger protein 575						284346	ZNF575	27606	ENSG00000176472				0.741176	0.64557	0.833333	0.709677	0.372881	0.44	0.553571	0	0	0.451613	0.581818	0.0172414		hypo					-22.0163	0.00029121		-33.0096	1.8653e-07	Level 1	-16.6048	0.150048		-16.4048	0.0301494
1:81489208:LYPD3	1	81489208	promoter	NM_021759	60378	69053	Lypd3	Ly6/Plaur domain containing 3						27076	LYPD3	24880	ENSG00000124466				0.613636	0.56	0.814815	0.6875	0.677419	0.277778	0.266667	0	0.0555556	0.28	0.25	0		hypo	hypo				-10.101	0.373721		-43.1187	5.80803e-08	Level 1	-33.817	0.00380196	Level 1	-9.30164	0.393773
1:81890490:ATP1A3	1	81890490	promoter	NM_012506	24213	2169	Atp1a3	ATPase Na+/K+ transporting subunit alpha 3	DOID:8398^osteoarthritis		DOID:3312^bipolar disorder;DOID:0090056^dystonia 12;DOID:3312^bipolar disorder;DOID:1826^epilepsy;DOID:0050635^alternating hemiplegia of childhood;DOID:0060178^familial hemiplegic migraine;DOID:0050635^alternating hemiplegia of childhood			478	ATP1A3	801	ENSG00000105409		O		0.5	0.509804	0.311111	0.458333	0.263158	0.315789	0.758621	0.333333	0.543478	0.75	0.541667	0.588235			hyper				-12.0617	0.244124		18.2195	0.127902		28.4815	0.00787443	Level 1	-10.262	0.397899
1:81954138:GRIK5	1	81954138	promoter	NM_031508	24407	2735	Grik5	glutamate ionotropic receptor kainate type subunit 5			DOID:3328^temporal lobe epilepsy;DOID:11832^visual epilepsy;DOID:3328^temporal lobe epilepsy	04080^Neuroactive ligand-receptor interaction		2901	GRIK5	4583	ENSG00000105737			O	0.340909	0.461538	0.607143	0.647059	0.9	0.742857	0.92	0.470588	0.666667	0.684211	0.78125	0.5	hyper						29.1123	0.00108675	Level 1	-3.14281	0.825926		-7.13603	0.639865		3.99322	0.788218
1:81954412:GRIK5	1	81954412	promoter	NM_031508	24407	2735	Grik5	glutamate ionotropic receptor kainate type subunit 5			DOID:3328^temporal lobe epilepsy;DOID:11832^visual epilepsy;DOID:3328^temporal lobe epilepsy	04080^Neuroactive ligand-receptor interaction		2901	GRIK5	4583	ENSG00000105737			O	0.697674	0.75	0.8	0.722222	0.470588	0.5	0.95	0.684211	0.88	0.62069	0.827586	0.6875		hyper					-19.3278	0.0853307		25.7933	0.0324789	Level 1	16.1815	0.398461		9.61178	0.452866
1:82005278:POU2F2	1	82005278	promoter	NM_001271204	117058	621690	Pou2f2	POU class 2 homeobox 2			DOID:2914^immune system disease			5452	POU2F2	9213	ENSG00000028277			O	0.235294	0.194444	0.375	0.538462	0.565217	0.428571	0.5625	0.28	0.647059	0.538462	0.416667	0.227273	hyper						27.7433	0.0184324	Level 1	-5.82923	0.752868		-16.2107	0.50031		10.3815	0.566017
1:82115585:GSK3A	1	82115585	promoter	NM_017344	50686	620351	Gsk3a	glycogen synthase kinase 3 alpha			DOID:332^amyotrophic lateral sclerosis			2931	GSK3A	4616	ENSG00000105723			O	0.230769	0.432432	0.757576	0.952381	0.709677	0.8	0.631579	0.774194	0.757576	0.789474	0.789474	0.692308	hyper						31.5972	0.000804531	Level 1	-7.06158	0.577748		-5.55556	0.761095		-1.50602	0.908304
1:82115723:GSK3A	1	82115723	promoter	NM_017344	50686	620351	Gsk3a	glycogen synthase kinase 3 alpha			DOID:332^amyotrophic lateral sclerosis			2931	GSK3A	4616	ENSG00000105723			O	0.192771	0.272727	0.473684	0.737705	0.596774	0.654545	0.711538	0.606061	0.616438	0.763636	0.634921	0.590909	hyper						36.799	6.71963e-11	Level 1	-2.41779	0.808834		-0.531265	0.938894		-1.88652	0.847133
1:82115727:GSK3A	1	82115727	promoter	NM_017344	50686	620351	Gsk3a	glycogen synthase kinase 3 alpha			DOID:332^amyotrophic lateral sclerosis			2931	GSK3A	4616	ENSG00000105723			O	0.209302	0.25974	0.534483	0.730159	0.606557	0.614035	0.716981	0.641791	0.657534	0.644068	0.578125	0.650794	hyper						33.9717	2.01954e-09	Level 1	1.64601	0.865064		-2.82778	0.839567		4.47379	0.634836
1:82115737:GSK3A	1	82115737	promoter	NM_017344	50686	620351	Gsk3a	glycogen synthase kinase 3 alpha			DOID:332^amyotrophic lateral sclerosis			2931	GSK3A	4616	ENSG00000105723			O	0.238095	0.346667	0.534483	0.704918	0.761194	0.677966	0.603774	0.69697	0.753425	0.779661	0.768116	0.823529	hyper						36.1739	7.99688e-11	Level 1	-2.38692	0.80085		7.42388	0.500837		-9.8108	0.247157
1:82115752:GSK3A	1	82115752	promoter	NM_017344	50686	620351	Gsk3a	glycogen synthase kinase 3 alpha			DOID:332^amyotrophic lateral sclerosis			2931	GSK3A	4616	ENSG00000105723			O	0.218391	0.162162	0.581818	0.676923	0.666667	0.672414	0.631579	0.634921	0.666667	0.84127	0.681159	0.742857	hyper						38.0128	3.43455e-12	Level 1	-2.62922	0.788199		8.06804	0.489165		-10.6973	0.220896
1:82115835:GSK3A	1	82115835	promoter	NM_017344	50686	620351	Gsk3a	glycogen synthase kinase 3 alpha			DOID:332^amyotrophic lateral sclerosis			2931	GSK3A	4616	ENSG00000105723			O	0.340659	0.491803	0.75	0.875	0.876923	0.788462	0.816667	0.745763	0.729167	0.890909	0.891304	0.808824	hyper						32.4287	5.13862e-10	Level 1	-8.32439	0.320765		0.827718	0.938894		-9.15211	0.261942
1:82115906:GSK3A	1	82115906	promoter	NM_017344	50686	620351	Gsk3a	glycogen synthase kinase 3 alpha			DOID:332^amyotrophic lateral sclerosis			2931	GSK3A	4616	ENSG00000105723			O	0.465753	0.487179	0.78125	0.861111	0.789474	0.87234	0.816327	0.604651	0.714286	0.914286	0.96	0.857143	hyper						25.7748	7.83945e-05	Level 1	-12.6557	0.193411		7.36915	0.490342		-20.0249	0.00380584
1:82115909:GSK3A	1	82115909	promoter	NM_017344	50686	620351	Gsk3a	glycogen synthase kinase 3 alpha			DOID:332^amyotrophic lateral sclerosis			2931	GSK3A	4616	ENSG00000105723			O	0.246575	0.277778	0.571429	0.714286	0.571429	0.73913	0.727273	0.380952	0.432432	0.676471	0.714286	0.71875	hyper						30.8941	1.77431e-05	Level 1	-16.0709	0.171067		2.33133	0.898596		-18.4023	0.0916352
1:82115931:GSK3A	1	82115931	promoter	NM_017344	50686	620351	Gsk3a	glycogen synthase kinase 3 alpha			DOID:332^amyotrophic lateral sclerosis			2931	GSK3A	4616	ENSG00000105723			O	0.314815	0.413793	0.761905	0.916667	0.8	0.725	0.806452	0.709677	0.71875	0.806452	0.875	0.909091	hyper						30.9753	0.000155842	Level 1	-5.3072	0.661607		6.24622	0.628331		-11.5534	0.304922
1:82115955:GSK3A	1	82115955	promoter	NM_017344	50686	620351	Gsk3a	glycogen synthase kinase 3 alpha			DOID:332^amyotrophic lateral sclerosis			2931	GSK3A	4616	ENSG00000105723			O	0.206897	0.26087	0.478261	0.764706	0.421053	0.6	0.592593	0.291667	0.45	0.631579	0.724138	0.6	hyper						28.2619	0.0214245	Level 1	-13.8581	0.428521		7.7381	0.719917		-21.5962	0.169649
1:82122354:ERF	1	82122354	promoter	NM_001170335	292721	1311991	Erf	Ets2 repressor factor			DOID:2340^craniosynostosis			2077	ERF	3444	ENSG00000105722				0.652174	0.8	0.75	0.424242	0.48	0.44	0.62963	0.342105	0.575	0.363636	0.378378	0.655172	hypo						-27.5804	0.000787521	Level 1	5.10582	0.710597		1.22054	0.938894		3.88528	0.790457
1:82122354:GSK3A	1	82122354	promoter	NM_017344	50686	620351	Gsk3a	glycogen synthase kinase 3 alpha			DOID:332^amyotrophic lateral sclerosis			2931	GSK3A	4616	ENSG00000105723			O	0.652174	0.8	0.75	0.424242	0.48	0.44	0.62963	0.342105	0.575	0.363636	0.378378	0.655172	hypo						-27.5804	0.000787521	Level 1	5.10582	0.710597		1.22054	0.938894		3.88528	0.790457
1:82164940:PRR19	1	82164940	promoter	NM_001173428	681408	1595416	Prr19	proline rich 19						284338	PRR19	33728	ENSG00000188368				0.276316	0.485294	0.655172	0.837209	0.655172	0.703704	0.791045	0.666667	0.657895	0.77193	0.731343	0.716981	hyper						26.7135	2.54922e-05	Level 1	-1.92314	0.840675		1.75323	0.907475		-3.67637	0.684734
1:82164973:PRR19	1	82164973	promoter	NM_001173428	681408	1595416	Prr19	proline rich 19						284338	PRR19	33728	ENSG00000188368				0.328571	0.410959	0.632653	0.653846	0.736842	0.711538	0.723077	0.716667	0.671642	0.714286	0.723077	0.693878	hyper						26.4363	3.74511e-05	Level 1	0.126165	0.907501		0.990135	0.938894		-0.863971	0.908304
1:82176388:MEGF8	1	82176388	promoter	NM_053628	114029	621190	Megf8	multiple EGF-like-domains 8			DOID:0050545^visceral heterotaxy;DOID:0060234^Carpenter syndrome;DOID:0060234^Carpenter syndrome;DOID:0060234^Carpenter syndrome			1954	MEGF8	3233	ENSG00000105429				0.435897	0.78125	0.64	0.481481	0.709677	0.130435	0.875	0	0	0.130435	0.24	0.04			hypo				-13.5031	0.281762		-19.7291	0.123527		-33.215	0.0037223	Level 1	13.4858	0.253931
1:82176388:PAFAH1B3	1	82176388	promoter	NM_053654	114113	620333	Pafah1b3	platelet-activating factor acetylhydrolase 1b, catalytic subunit 3						5050	PAFAH1B3	8576	ENSG00000079462				0.435897	0.78125	0.64	0.481481	0.709677	0.130435	0.875	0	0	0.130435	0.24	0.04			hypo				-13.5031	0.281762		-19.7291	0.123527		-33.215	0.0037223	Level 1	13.4858	0.253931
1:82244519:CNFN	1	82244519	promoter	NM_001108909	365217	1563577	Cnfn	cornifelin						84518	CNFN	30183	ENSG00000105427				0.490909	0.489362	0.341463	0.230769	0.097561	0.189189	0.384615	0.458333	0.521739	0.222222	0.2	0.357143	hypo	hyper			O		-27.6612	8.25033e-05	Level 1	28.1115	0.00465737	Level 1	8.66356	0.501547		19.4479	0.109624
1:82244535:CNFN	1	82244535	promoter	NM_001108909	365217	1563577	Cnfn	cornifelin						84518	CNFN	30183	ENSG00000105427				0.563636	0.695652	0.727273	0.487805	0.212766	0.304348	0.52	0.384615	0.689655	0.317073	0.351852	0.454545	hypo						-32.6814	3.89741e-06	Level 1	20.9142	0.082482		4.57425	0.755744		16.3399	0.211676
1:82279114:LIPE	1	82279114	promoter	NM_012859	25330	3010	Lipe	lipase E, hormone sensitive type			DOID:9970^obesity;DOID:2349^arteriosclerosis;DOID:114^heart disease;DOID:0070206^familial partial lipodystrophy type 6;DOID:2349^arteriosclerosis;DOID:10763^hypertension;DOID:9352^type 2 diabetes mellitus			3991	LIPE	6621	ENSG00000079435		O		0.580645	0.675676	0.464286	0.0952381	0.5	0.366667	0.285714	0.533333	0.318182	0.521739	0.375	0.478261	hypo						-25.939	0.0165238	Level 1	3.81253	0.820675		14.3798	0.500256		-10.5673	0.551534
1:82345111:CEACAM1	1	82345111	promoter	NM_001033860	81613	67396	Ceacam1	CEA cell adhesion molecule 1						634	CEACAM1	1814	ENSG00000079385				0.892857	0.903846	0.891892	0.866667	0.828571	0.903226	0.580645	0.428571	0.576923	0.833333	0.65	0.5		hypo					-3.19684	0.635992		-33.5172	0.000204303	Level 1	-18.7164	0.229363		-14.8008	0.361848
1:82345160:CEACAM1	1	82345160	promoter	NM_001033860	81613	67396	Ceacam1	CEA cell adhesion molecule 1						634	CEACAM1	1814	ENSG00000079385				0.941176	0.983051	0.851852	0.925	0.945946	0.818182	0.869565	0.434783	0.307692	0.72	0.647059	0.392857		hypo	hypo				-2.68293	0.625286		-32.5926	1.45431e-05	Level 1	-31.3793	0.000256253	Level 1	-1.21328	0.908304
1:82345161:CEACAM1	1	82345161	promoter	NM_001033860	81613	67396	Ceacam1	CEA cell adhesion molecule 1						634	CEACAM1	1814	ENSG00000079385				0.833333	0.948276	0.933333	0.921053	0.837209	0.695652	0.769231	0.285714	0.3	0.76	0.678571	0.583333		hypo					-6.5302	0.358276		-31.1538	0.00109064	Level 1	-14.4231	0.383455		-16.7308	0.287897
1:82345257:CEACAM1	1	82345257	promoter	NM_001033860	81613	67396	Ceacam1	CEA cell adhesion molecule 1						634	CEACAM1	1814	ENSG00000079385				0.789474	0.884615	0.814815	0.88	0.821429	0.409091	0.925926	0	0.0322581	0.444444	0.285714	0.0909091		hypo	hypo				-10.4176	0.344852		-38.6667	0.00040469	Level 1	-45.5294	5.20059e-05	Level 1	6.86275	0.638129
1:82349444:CEACAM1	1	82349444	promoter	NM_001033860	81613	67396	Ceacam1	CEA cell adhesion molecule 1						634	CEACAM1	1814	ENSG00000079385				0.607143	0.615385	0.78	0.604651	0.54902	0.333333	0.560976	0.0487805	0	0.35	0.394737	0		hypo	hypo				-16.2557	0.0493135		-30.9836	2.98758e-05	Level 1	-25.9561	0.00282847	Level 1	-5.02749	0.577988
1:82350800:CEACAM1	1	82350800	promoter	NM_001033860	81613	67396	Ceacam1	CEA cell adhesion molecule 1						634	CEACAM1	1814	ENSG00000079385				0.387097	0.563107	0.689076	0.62069	0.494382	0.366667	0.613208	0.0126582	0.011236	0.305263	0.3125	0.0307692			hypo				-5.08714	0.456503		-24.7956	2.21713e-06		-25.9148	2.51442e-06	Level 1	1.11922	0.880277
1:82353374:CEACAM1	1	82353374	promoter	NM_001033860	81613	67396	Ceacam1	CEA cell adhesion molecule 1						634	CEACAM1	1814	ENSG00000079385				0.785714	0.916667	0.931034	0.454545	0.448276	0.586207	0.555556	0.323529	0.4	0.647059	0.454545	0.235294	hypo						-38.2038	3.79398e-06	Level 1	-9.20665	0.552608		-4.80769	0.838521		-4.39895	0.799155
1:82353431:CEACAM1	1	82353431	promoter	NM_001033860	81613	67396	Ceacam1	CEA cell adhesion molecule 1						634	CEACAM1	1814	ENSG00000079385				0.80597	0.8	0.821429	0.470588	0.362069	0.617021	0.511628	0.396825	0.586207	0.625	0.481481	0.390244	hypo						-33.526	9.65021e-09	Level 1	1.9914	0.853699		2.95081	0.852761		-0.959406	0.908304
1:82353443:CEACAM1	1	82353443	promoter	NM_001033860	81613	67396	Ceacam1	CEA cell adhesion molecule 1						634	CEACAM1	1814	ENSG00000079385				0.802817	0.653846	0.816667	0.379747	0.296875	0.520833	0.520833	0.466667	0.507692	0.457627	0.45614	0.27907	hypo						-37.7593	3.10038e-11	Level 1	10.9675	0.28007		2.13705	0.890859		8.83048	0.407855
1:82414202:B3GNT8	1	82414202	promoter	NM_001107492	308440	1305374	B3gnt8	UDP-GlcNAc:betaGal beta-1,3-N-acetylglucosaminyltransferase 8						374907	B3GNT8	24139	ENSG00000177191				0.5	0.421053	0.655738	0.605263	0.357143	0.596154	0.725	0.767857	0.848485	0.631579	0.560976	0.491525		hyper					-2.09285	0.789142		28.3274	7.37778e-05	Level 1	5.36602	0.691132		22.9614	0.00181252
1:82414202:ERICH4	1	82414202	promoter	NM_001109453	685046	1583255	Erich4	glutamate-rich 4						100170765	ERICH4	34497	ENSG00000204978				0.5	0.421053	0.655738	0.605263	0.357143	0.596154	0.725	0.767857	0.848485	0.631579	0.560976	0.491525		hyper					-2.09285	0.789142		28.3274	7.37778e-05	Level 1	5.36602	0.691132		22.9614	0.00181252
1:82419004:B3GNT8	1	82419004	promoter	NM_001107492	308440	1305374	B3gnt8	UDP-GlcNAc:betaGal beta-1,3-N-acetylglucosaminyltransferase 8						374907	B3GNT8	24139	ENSG00000177191				0.821918	0.873418	0.90566	0.40625	0.775862	0.448718	0.904762	0.0153846	0.0384615	0.0338983	0.545455	0	hypo	hypo	hypo				-33.3415	3.80628e-11	Level 1	-27.2138	7.16104e-05	Level 1	-36.1169	3.51704e-09	Level 1	8.90305	0.325085
1:82419004:ERICH4	1	82419004	promoter	NM_001109453	685046	1583255	Erich4	glutamate-rich 4						100170765	ERICH4	34497	ENSG00000204978				0.821918	0.873418	0.90566	0.40625	0.775862	0.448718	0.904762	0.0153846	0.0384615	0.0338983	0.545455	0	hypo	hypo	hypo				-33.3415	3.80628e-11	Level 1	-27.2138	7.16104e-05	Level 1	-36.1169	3.51704e-09	Level 1	8.90305	0.325085
1:82475166:TGFB1	1	82475166	promoter	NM_021578	59086	69051	Tgfb1	transforming growth factor, beta 1	DOID:11476^osteoporosis;DOID:2256^osteochondrodysplasia;DOID:3082^interstitial lung disease;DOID:8398^osteoarthritis;DOID:9002457^Experimental Arthritis;DOID:9004914^Postmenopausal Osteoporosis	PW:0001019^rheumatoid arthritis pathway	DOID:4481^allergic rhinitis;DOID:5844^myocardial infarction;DOID:11476^osteoporosis;DOID:1875^impotence;DOID:1875^impotence;DOID:3525^middle cerebral artery infarction;DOID:9970^obesity;DOID:10763^hypertension;DOID:10763^hypertension;DOID:10763^hypertension;DOID:850^lung disease;DOID:850^lung disease;DOID:3770^pulmonary fibrosis;DOID:4947^cholangiocarcinoma;DOID:2841^asthma;DOID:2316^brain ischem…	04010^MAPK signaling pathway;04060^Cytokine-cytokine receptor interaction;04350^TGF-beta signaling pathway	05142^Chagas disease (American trypanosomiasis);05145^Toxoplasmosis;05200^Pathways in cancer;05210^Colorectal cancer;05211^Renal cell carcinoma;05212^Pancreatic cancer;05220^Chronic myeloid leukemia;05140^Leishmaniasis;05410^Hypertrophic cardiomyopathy (HCM);05414^Dilated cardiomyopathy;05144^Malaria;05146^Amoebiasis;05323^Rheumatoid arthritis	7040	TGFB1	11766	ENSG00000105329				0.648649	0.73913	0.766667	0.619048	0.277778	0.44	0.733333	0.423077	0.653846	0.758621	0.772727	0.769231	hypo		hyper			O	-26.3689	0.0119016	Level 1	15.6631	0.342291		31.3109	0.0358334	Level 1	-15.6478	0.267803
1:82518768:CCDC97	1	82518768	promoter	NM_001106235	292724	1309393	Ccdc97	coiled-coil domain containing 97						90324	CCDC97	28289	ENSG00000142039				0.728571	0.764706	0.675676	0.652174	0.411765	0.295455	0.642857	0.594595	0.681818	0.5	0.541667	0.519231	hypo						-31.2007	3.88828e-05	Level 1	22.6435	0.0378882		10.6546	0.507823		11.9888	0.318295
1:82595609:AXL	1	82595609	promoter	NM_031794	308444	620028	Axl	Axl receptor tyrosine kinase			DOID:2921^glomerulonephritis;DOID:9352^type 2 diabetes mellitus			558	AXL	905	ENSG00000167601		O	O	0.0566038	0.206897	0.357143	0.666667	0.391304	0.24	0.423077	0.333333	0.428571	0.375	0.481481	0.2	hyper						26.7273	0.00254399	Level 1	-5.25	0.744409		-10.6667	0.606225		5.41667	0.725327
1:82595692:AXL	1	82595692	promoter	NM_031794	308444	620028	Axl	Axl receptor tyrosine kinase			DOID:2921^glomerulonephritis;DOID:9352^type 2 diabetes mellitus			558	AXL	905	ENSG00000167601		O	O	0.163636	0.326087	0.5	0.666667	0.178571	0.258065	0.914286	0.419355	0.59375	0.277778	0.5625	0.411765		hyper					3.09307	0.75467		31.5561	0.00389734	Level 1	10.2976	0.607317		21.2585	0.0977495
1:83957444:CYP2T1	1	83957444	promoter	NM_134369	171380	620086	Cyp2t1	cytochrome P450, family 2, subfamily t, polypeptide 1													0.608696	0.595745	0.571429	0.395349	0.555556	0.722222	0.380952	0.25	0.214286	0.418605	0.456522	0.632653		hypo					-4.47665	0.65309		-26.4493	0.00504431	Level 1	-4.05797	0.813579		-22.3913	0.0169924
1:83992191:EGLN2	1	83992191	promoter	NM_001004083	308457	631376	Egln2	egl-9 family hypoxia-inducible factor 2			DOID:4450^renal cell carcinoma		05200^Pathways in cancer;05211^Renal cell carcinoma	112398	EGLN2	14660	ENSG00000269858			O	0.409836	0.377049	0.53125	0.621622	0.883721	0.862745	0.686275	0.529412	0.5	0.722222	0.805556	0.733333	hyper						37.9449	7.4277e-09	Level 1	-21.6161	0.0149361		-4.939	0.691978		-16.6771	0.121342
1:83992191:RAB4B	1	83992191	promoter	NM_017355	50866	620931	Rab4b	RAB4B, member RAS oncogene family						53916	RAB4B	9782	ENSG00000167578				0.409836	0.377049	0.53125	0.621622	0.883721	0.862745	0.686275	0.529412	0.5	0.722222	0.805556	0.733333	hyper						37.9449	7.4277e-09	Level 1	-21.6161	0.0149361		-4.939	0.691978		-16.6771	0.121342
1:83992441:RAB4B	1	83992441	promoter	NM_017355	50866	620931	Rab4b	RAB4B, member RAS oncogene family						53916	RAB4B	9782	ENSG00000167578				0.201681	0.245098	0.588889	0.585714	0.554054	0.66	0.569231	0.328571	0.357895	0.608696	0.607143	0.635135	hyper						26.4809	6.49461e-07	Level 1	-18.4088	0.0142171		2.39566	0.859616		-20.8044	0.00153829
1:83992502:RAB4B	1	83992502	promoter	NM_017355	50866	620931	Rab4b	RAB4B, member RAS oncogene family						53916	RAB4B	9782	ENSG00000167578				0.298851	0.282828	0.564103	0.272727	0.722222	0.465517	0.649123	0	0	0	0.315789	0		hypo	hypo				11.3818	0.143329		-29.2322	3.58727e-06	Level 1	-36.3203	5.40397e-11	Level 1	7.08809	0.324873
1:83992519:RAB4B	1	83992519	promoter	NM_017355	50866	620931	Rab4b	RAB4B, member RAS oncogene family						53916	RAB4B	9782	ENSG00000167578				0.38961	0.430233	0.61039	0.738095	0.863636	0.915254	0.73913	0.753846	0.661538	0.943396	0.901235	0.865385	hyper						37.3276	1.70335e-11	Level 1	-13.2367	0.105238		5.49499	0.534147		-18.7317	0.000874355
1:84039252:COQ8B	1	84039252	promoter	NM_001012065	308453	1311356	Coq8b	coenzyme Q8B			DOID:0080391^nephrotic syndrome type 9;DOID:0050730^coenzyme Q10 deficiency disease;DOID:1184^nephrotic syndrome;DOID:0070241^primary coenzyme Q10 deficiency 4;DOID:0080391^nephrotic syndrome type 9			79934	COQ8B	19041	ENSG00000123815		O	O	0.0540541	0.2	0.185185	0.0606061	0	0	0.466667	0.171429	0.413793	0.352941	0.259259	0.129032		hyper					-10.9312	0.0998027		28.747	0.000349478	Level 1	19.7681	0.0477375		8.9789	0.544439
1:84171074:SHKBP1	1	84171074	promoter	NM_001271080	292735	1309281	Shkbp1	Sh3kbp1 binding protein 1						92799	SHKBP1	19214	ENSG00000160410				0.831579	0.424051	0.843537	0.449612	0.464286	0.513514	0.877049	0	0	0	0.472603	0.00793651			hypo				-22.6901	1.94355e-09		-13.4098	0.0240822		-30.402	2.25386e-16	Level 1	16.9922	8.83849e-05
1:84177523:SHKBP1	1	84177523	promoter	NM_001271080	292735	1309281	Shkbp1	Sh3kbp1 binding protein 1						92799	SHKBP1	19214	ENSG00000160410				0.428571	0.529412	0.4375	0.45	0.454545	0.823529	0.1875	0.142857	0.304348	0.235294	0.516129	0.473684		hypo					9.63591	0.526593		-33.2907	0.0209877	Level 1	-12.6486	0.577065		-20.6421	0.199699
1:84177565:SHKBP1	1	84177565	promoter	NM_001271080	292735	1309281	Shkbp1	Sh3kbp1 binding protein 1						92799	SHKBP1	19214	ENSG00000160410				0.333333	0.238095	0.2	0.6	0.482759	0.52381	0.444444	0.2	0.3	0.352941	0.612903	0.315789	hyper						26.8297	0.0181843	Level 1	-20.3896	0.178401		-6.58849	0.764635		-13.8011	0.391504
1:84181884:SHKBP1	1	84181884	promoter	NM_001271080	292735	1309281	Shkbp1	Sh3kbp1 binding protein 1						92799	SHKBP1	19214	ENSG00000160410				0.814815	0.642857	0.958333	0.5	0.32	0.35	0.75	0	0	0	0.391304	0.03125	hypo						-40.6164	2.44035e-05	Level 1	-4.13043	0.809637		-25.2415	0.088513		21.1111	0.102059
1:84253798:BLVRB	1	84253798	promoter	NM_001106236	292737	1306080	Blvrb	biliverdin reductase B						645	BLVRB	1063	ENSG00000090013	O		O	0.190476	0.3375	0.507463	0.622951	0.661017	0.701754	0.672727	0.652174	0.522388	0.781818	0.52381	0.518519	hyper						32.7684	8.36958e-09	Level 1	-4.84515	0.610649		-5.63658	0.631897		0.791428	0.908304
1:84253800:BLVRB	1	84253800	promoter	NM_001106236	292737	1306080	Blvrb	biliverdin reductase B						645	BLVRB	1063	ENSG00000090013	O		O	0.280488	0.317073	0.287879	0.546875	0.65	0.654545	0.431373	0.516129	0.402985	0.781818	0.590164	0.588235	hyper						31.8873	1.81787e-08	Level 1	-16.4525	0.0658478		3.81695	0.779166		-20.2695	0.0123052
1:84253812:BLVRB	1	84253812	promoter	NM_001106236	292737	1306080	Blvrb	biliverdin reductase B						645	BLVRB	1063	ENSG00000090013	O		O	0.253012	0.554217	0.559322	0.75	0.754717	0.781818	0.759259	0.714286	0.655172	0.813953	0.733333	0.673077	hyper						31.746	2.9025e-08	Level 1	-5.33333	0.557364		-2.64209	0.844685		-2.69124	0.788156
1:84253816:BLVRB	1	84253816	promoter	NM_001106236	292737	1306080	Blvrb	biliverdin reductase B						645	BLVRB	1063	ENSG00000090013	O		O	0.135802	0.247059	0.4	0.54386	0.489796	0.641509	0.5	0.460317	0.438596	0.767442	0.52459	0.568627	hyper						31.1961	8.25975e-08	Level 1	-9.54627	0.389544		4.67032	0.734461		-14.2166	0.160464
1:84297994:PRX	1	84297994	promoter	NM_023976	78960	619960	Prx	periaxin			DOID:0110193^Charcot-Marie-Tooth disease type 4F;DOID:0050540^Charcot-Marie-Tooth disease type 3			57716	PRX	13797	ENSG00000105227				0.277778	0.208333	0.5	0.69697	0.592593	0.641026	0.522727	0.673077	0.553191	0.6	0.631579	0.758621	hyper						33.487	2.17423e-05	Level 1	-5.90521	0.627499		1.03981	0.938894		-6.94502	0.55873
1:84321758:HIPK4	1	84321758	promoter	NM_001024776	308449	1307541	Hipk4	homeodomain interacting protein kinase 4						147746	HIPK4	19007	ENSG00000160396				0.938776	0.606061	0.911111	0.466667	0.648649	0.382353	0.789474	0	0	0	0.48	0.0540541	hypo		hypo				-33.7569	3.44125e-06	Level 1	-22.4577	0.0435861		-34.9395	0.000233624	Level 1	12.4818	0.271934
1:84352577:PLD3	1	84352577	promoter	NM_001012167	361527	1308248	Pld3	phospholipase D family, member 3			DOID:0080288^spinocerebellar ataxia 46			23646	PLD3	17158	ENSG00000105223		O		0.642857	0.475	0.653846	0.363636	0.275862	0.354839	0.84	0	0	0.0294118	0.44	0.05	hypo						-25.4065	0.010704	Level 1	-4.92683	0.741623		-16.4711	0.317009		11.5443	0.383442
1:84352577:RGD1307554	1	84352577	promoter	NM_001109664	292739	1307554	RGD1307554	similar to CG16812-PA						126526	C19orf47	26723	ENSG00000160392				0.642857	0.475	0.653846	0.363636	0.275862	0.354839	0.84	0	0	0.0294118	0.44	0.05	hypo						-25.4065	0.010704	Level 1	-4.92683	0.741623		-16.4711	0.317009		11.5443	0.383442
1:84410766:AKT2	1	84410766	promoter	NM_017093	25233	2082	Akt2	AKT serine/threonine kinase 2			DOID:9256^colorectal cancer;DOID:9970^obesity;DOID:10763^hypertension;DOID:684^hepatocellular carcinoma;DOID:3070^malignant glioma;DOID:326^ischemia;DOID:1574^alcohol use disorder;DOID:10283^prostate cancer;DOID:9352^type 2 diabetes mellitus;DOID:9352^type 2 diabetes mellitus;DOID:9970^obesity;DOID:1380^endometrial cancer;DOID:9993^hypoglycemia;DOID:11612^polycystic ovary syndrome;DOID:3069^astro…	04010^MAPK signaling pathway;04012^ErbB signaling pathway;04150^mTOR signaling pathway;04370^VEGF signaling pathway;04630^Jak-STAT signaling pathway	05142^Chagas disease (American trypanosomiasis);05145^Toxoplasmosis;05160^Hepatitis C;05200^Pathways in cancer;05210^Colorectal cancer;05211^Renal cell carcinoma;05212^Pancreatic cancer;05213^Endometrial cancer;05214^Glioma;05215^Prostate cancer;05218^Melanoma;05220^Chronic myeloid leukemia;05221^Acute myeloid leukemia;05222^Small cell lung cancer;05223^Non-small cell lung cancer	208	AKT2	392	ENSG00000105221		O		0.15625	0.204545	0.418182	0.69697	0.491228	0.521739	0.745098	0.490566	0.318841	0.590909	0.645161	0.6	hyper						29.3802	1.60589e-05	Level 1	-5.43608	0.617722		6.29872	0.630039		-11.7348	0.256841
1:84411288:AKT2	1	84411288	promoter	NM_017093	25233	2082	Akt2	AKT serine/threonine kinase 2			DOID:9256^colorectal cancer;DOID:9970^obesity;DOID:10763^hypertension;DOID:684^hepatocellular carcinoma;DOID:3070^malignant glioma;DOID:326^ischemia;DOID:1574^alcohol use disorder;DOID:10283^prostate cancer;DOID:9352^type 2 diabetes mellitus;DOID:9352^type 2 diabetes mellitus;DOID:9970^obesity;DOID:1380^endometrial cancer;DOID:9993^hypoglycemia;DOID:11612^polycystic ovary syndrome;DOID:3069^astro…	04010^MAPK signaling pathway;04012^ErbB signaling pathway;04150^mTOR signaling pathway;04370^VEGF signaling pathway;04630^Jak-STAT signaling pathway	05142^Chagas disease (American trypanosomiasis);05145^Toxoplasmosis;05160^Hepatitis C;05200^Pathways in cancer;05210^Colorectal cancer;05211^Renal cell carcinoma;05212^Pancreatic cancer;05213^Endometrial cancer;05214^Glioma;05215^Prostate cancer;05218^Melanoma;05220^Chronic myeloid leukemia;05221^Acute myeloid leukemia;05222^Small cell lung cancer;05223^Non-small cell lung cancer	208	AKT2	392	ENSG00000105221		O		0.695652	0.409091	0.583333	0.5	0.294118	0.352941	0.8125	1	0.631579	0.761905	0.65	0.764706		hyper					-19.5652	0.208727		41.3043	0.00614725	Level 1	35.4573	0.0577619		5.84708	0.734689
1:85057737:FCGBPL1	1	85057737	promoter	NM_001164656	292746	1311906	Fcgbpl1	Fc fragment of IgG binding protein-like 1													0.826087	0.333333	0.826087	0.486486	0.372093	0.536585	0.533333	0.0227273	0	0.030303	0.533333	0.0285714		hypo					-24.5799	0.00142853		-30.8264	0.000126397	Level 1	-23.2721	0.0448337		-7.5543	0.47293
1:85105071:DYRK1B	1	85105071	promoter	NM_001107496	308468	1307223	Dyrk1b	dual specificity tyrosine phosphorylation regulated kinase 1B			DOID:0060612^abdominal obesity-metabolic syndrome 3			9149	DYRK1B	3092	ENSG00000105204;ENSG00000281320		O	O	0.944444	0.565217	0.95	0.538462	0.6	0.588235	0.5	0	0.047619	0.0588235	0.555556	0		hypo					-22.8279	0.115637		-44.1667	0.00231051	Level 1	-34.5833	0.107148		-9.58333	0.5507
1:85354031:MED29	1	85354031	promoter	NM_001106237	292751	1311009	Med29	mediator complex subunit 29						55588	MED29	23074	ENSG00000063322				0.348837	0.266667	0.580645	0.344828	0.363636	0.481481	0.344828	0.0434783	0	0.0434783	0.32	0		hypo	hypo				0.320513	0.854608		-27.5214	0.00484682	Level 1	-29.2785	0.00571778	Level 1	1.75711	0.852886
1:85426805:SUPT5H	1	85426805	promoter	NM_001107497	308472	1563807	Supt5h	SPT5 homolog, DSIF elongation factor subunit						6829	SUPT5H	11469	ENSG00000196235				0.216216	0.458333	0.314286	0.32	0.272727	0.310345	0.481481	0.666667	0.72	0.533333	0.441176	0.583333		hyper					-0.986842	0.854608		30.6743	0.0197538	Level 1	20.4218	0.289093		10.2526	0.550496
1:85433247:SUPT5H	1	85433247	promoter	NM_001107497	308472	1563807	Supt5h	SPT5 homolog, DSIF elongation factor subunit						6829	SUPT5H	11469	ENSG00000196235				1	0.733333	1	0.8	0.916667	0.875	0.75	0	0	0	0.526316	0		hypo	hypo				-8.15789	0.377209		-61.3102	4.47966e-06	Level 2	-67.2343	1.54335e-07	Level 2	5.92407	0.728265
1:86858821:FBXO27	1	86858821	promoter	NM_001110491	499114	1563982	Fbxo27	F-box protein 27						126433	FBXO27	18753	ENSG00000161243;ENSG00000283021				0.519481	0.555556	0.555556	0.28	0.210526	0.159091	0.323529	0.327273	0.342105	0.352941	0.205128	0.361702	hypo						-33.563	8.99474e-07	Level 1	12.5101	0.267628		10.2726	0.490621		2.23753	0.849359
1:86897373:FBXO17	1	86897373	promoter	NM_001013064	292757	1308308	Fbxo17	F-box protein 17						115290	FBXO17	18754	ENSG00000269190;ENSG00000282954				0.104167	0.0967742	0.166667	0.259259	0.225	0.148148	0.363636	0.606061	0.459459	0.516129	0.346939	0.3		hyper					9.10268	0.289575		27.6364	0.00794993	Level 1	16.9052	0.266329		10.7312	0.431992
1:86920945:SARS2	1	86920945	promoter	NM_001106240	292759	1309456	Sars2	seryl-tRNA synthetase 2, mitochondrial						54938	SARS2	17697	ENSG00000104835;ENSG00000283104		O		0.72093	0.764706	0.678571	0.590909	0.473684	0.653846	0.814815	0.944444	0.727273	0.6	0.689655	0.818182		hyper					-14.172	0.251454		26.4969	0.0196327	Level 1	10.9268	0.595847		15.5701	0.198516
1:86937164:MRPS12	1	86937164	promoter	NM_001106239	292758	1306221	Mrps12	mitochondrial ribosomal protein S12			DOID:700^mitochondrial metabolism disease;DOID:1826^epilepsy;DOID:10003^sensorineural hearing loss			6183	MRPS12	10380	ENSG00000128626;ENSG00000283018				0.571429	0.388889	0.666667	0.32	0	0.32	0.357143	0	0	0	0.454545	0.0740741	hypo						-31.5475	0.000835739	Level 1	-8.02892	0.545854		-5.91781	0.698159		-2.11111	0.856203
1:86937164:SIRT2	1	86937164	promoter	NM_001008368	361532	621481	Sirt2	sirtuin 2			DOID:3669^intermittent claudication;DOID:0080208^non-alcoholic fatty liver disease;DOID:3070^malignant glioma			22933	SIRT2	10886	ENSG00000068903;ENSG00000283100				0.571429	0.388889	0.666667	0.32	0	0.32	0.357143	0	0	0	0.454545	0.0740741	hypo						-31.5475	0.000835739	Level 1	-8.02892	0.545854		-5.91781	0.698159		-2.11111	0.856203
1:86942160:SIRT2	1	86942160	promoter	NM_001008368	361532	621481	Sirt2	sirtuin 2			DOID:3669^intermittent claudication;DOID:0080208^non-alcoholic fatty liver disease;DOID:3070^malignant glioma			22933	SIRT2	10886	ENSG00000068903;ENSG00000283100				0.611111	0.628571	0.813953	0.4	0.272727	0.419355	0.64	0.642857	0.32	0.416667	0.586207	0.321429	hypo						-33.3432	0.000112883	Level 1	17.8911	0.222378		8.48939	0.628111		9.40171	0.551085
1:86958796:NFKBIB	1	86958796	promoter	NM_030867	81525	621887	Nfkbib	NFKB inhibitor beta					05145^Toxoplasmosis;05140^Leishmaniasis	4793	NFKBIB	7798	ENSG00000104825;ENSG00000282905				1	0.515152	0.923077	0.533333	0	0.375	0.526316	0	0	0	0.35	0	hypo						-52.3701	5.37565e-09	Level 2	-16.2726	0.250047		-20.6349	0.184911		4.36228	0.682584
1:86958796:RINL	1	86958796	promoter	NM_001106241	292760	1310133	Rinl	Ras and Rab interactor-like						126432	RINL	24795	ENSG00000187994;ENSG00000282895				1	0.515152	0.923077	0.533333	0	0.375	0.526316	0	0	0	0.35	0	hypo						-52.3701	5.37565e-09	Level 2	-16.2726	0.250047		-20.6349	0.184911		4.36228	0.682584
1:86971355:RINL	1	86971355	promoter	NM_001106241	292760	1310133	Rinl	Ras and Rab interactor-like						126432	RINL	24795	ENSG00000187994;ENSG00000282895				0.84	0.783784	0.8	0.896552	0.827586	0.941176	0.615385	0.666667	0.590909	0.666667	0.76	0.829268		hypo					6.85246	0.444784		-25.3333	0.0195768	Level 1	-10.9885	0.47095		-14.3448	0.30522
1:86971667:RINL	1	86971667	promoter	NM_001106241	292760	1310133	Rinl	Ras and Rab interactor-like						126432	RINL	24795	ENSG00000187994;ENSG00000282895				0.684211	0.297297	0.555556	0.27907	0	0.368421	0.142857	0	0	0	0.46875	0	hypo						-31.0391	3.78164e-05	Level 1	-19.0334	0.00276773		-7.18202	0.622346		-11.8514	0.0870416
1:86998196:ECH1	1	86998196	promoter	NM_022594	64526	69353	Ech1	enoyl-CoA hydratase 1						1891	ECH1	3149	ENSG00000104823;ENSG00000282853				0.896552	0.805556	0.914286	0.583333	0.366667	0.8	0.486486	0.375	0.575758	0.707317	0.631579	0.517241	hypo						-29.2636	7.59766e-05	Level 1	-10.2941	0.49239		4.62963	0.810744		-14.9237	0.255808
1:86998956:ECH1	1	86998956	promoter	NM_022594	64526	69353	Ech1	enoyl-CoA hydratase 1						1891	ECH1	3149	ENSG00000104823;ENSG00000282853				0.382353	0.904762	0.714286	0.75	0.965517	0.708333	0.727273	0.545455	0.484848	0.84	0.727273	0.733333		hypo					20.4263	0.0627416		-25.9341	0.0379804	Level 1	-5.65757	0.751009		-20.2765	0.165617
1:87004201:ECH1	1	87004201	promoter	NM_022594	64526	69353	Ech1	enoyl-CoA hydratase 1						1891	ECH1	3149	ENSG00000104823;ENSG00000282853				0.210526	0.24	0.465116	0.7	0.486486	0.44	0.47619	0.418605	0.136364	0.666667	0.540541	0.447368	hyper						25.4824	0.00321415	Level 1	-21.7738	0.0448307		-1.59664	0.938894		-20.1772	0.0645532
1:87044590:LGALS7	1	87044590	promoter	NM_022582	29518	61951	Lgals7	galectin 7						3963	LGALS7	6568	ENSG00000205076;ENSG00000178934;ENSG00000282902;ENSG00000283082			O	0.2	0.413043	0.488372	0.5	0.326087	0.166667	0.633333	0.444444	0.717949	0.571429	0.125	0.384615		hyper					-3.82837	0.685551		26.6291	0.00676518	Level 1	5.85714	0.710615		20.7719	0.0728723
1:87044627:LGALS7	1	87044627	promoter	NM_022582	29518	61951	Lgals7	galectin 7						3963	LGALS7	6568	ENSG00000205076;ENSG00000178934;ENSG00000282902;ENSG00000283082			O	0.520833	0.553191	0.585366	0.62963	0.288889	0.4	0.727273	0.571429	0.823529	0.589744	0.533333	0.575758		hyper					-13.9099	0.200065		28.4877	0.00508493	Level 1	15.6256	0.376012		12.862	0.320348
1:87044896:LGALS7	1	87044896	promoter	NM_022582	29518	61951	Lgals7	galectin 7						3963	LGALS7	6568	ENSG00000205076;ENSG00000178934;ENSG00000282902;ENSG00000283082			O	0.965517	0.909091	0.958333	0.588235	0.529412	0.807692	0.647059	0.75	0.771429	0.888889	0.863636	0.6875	hypo						-28	0.000663813	Level 1	6.86275	0.66487		13.5802	0.478261		-6.7175	0.606605
1:87044919:LGALS7	1	87044919	promoter	NM_022582	29518	61951	Lgals7	galectin 7						3963	LGALS7	6568	ENSG00000205076;ENSG00000178934;ENSG00000282902;ENSG00000283082			O	0.651163	0.785714	0.88	0.6875	0.307692	0.444444	0.8	0.692308	0.766667	0.6	0.75	0.657143	hypo	hyper			O		-26.7857	0.0174613	Level 1	28.2563	0.0498803	Level 1	18.4524	0.398249		9.80392	0.531712
1:87219576:PPP1R14A	1	87219576	promoter	NM_130403	114004	620536	Ppp1r14a	protein phosphatase 1, regulatory (inhibitor) subunit 14A						94274	PPP1R14A	14871	ENSG00000167641				0.265625	0.290323	0.464286	0.545455	0.535714	0.666667	0.526316	0.5	0.411765	0.733333	0.724138	0.714286	hyper						26.4008	0.00703493	Level 1	-9.77477	0.556245		14.3057	0.498744		-24.0805	0.133824
1:87228827:SPINT2	1	87228827	promoter	NM_001082549	292770	735123	Spint2	serine peptidase inhibitor, Kunitz type, 2			DOID:13608^biliary atresia;DOID:0060781^congenital secretory sodium diarrhea 3			10653	SPINT2	11247	ENSG00000167642				0.68932	0.585366	0.68	0.402985	0.432836	0.206349	0.423077	0.452381	0.43662	0.413043	0.525424	0.214286	hypo						-30.3592	1.9461e-08	Level 1	8.93597	0.357818		3.48394	0.800281		5.45204	0.572694
1:87230539:SPINT2	1	87230539	promoter	NM_001082549	292770	735123	Spint2	serine peptidase inhibitor, Kunitz type, 2			DOID:13608^biliary atresia;DOID:0060781^congenital secretory sodium diarrhea 3			10653	SPINT2	11247	ENSG00000167642				0.08	0.315789	0.409091	0.722222	0.4	0.4375	0.571429	0.47619	0.764706	0.375	0.727273	0.2	hyper						26.0943	0.0444317	Level 1	7.76353	0.684625		-8.60861	0.748254		16.3721	0.434784
1:87931132:MAP4K1	1	87931132	promoter	NM_001106243	292763	1305463	Map4k1	mitogen activated protein kinase kinase kinase kinase 1			DOID:224^transient cerebral ischemia;DOID:224^transient cerebral ischemia;DOID:0060340^ciliopathy	04010^MAPK signaling pathway		11184	MAP4K1	6863	ENSG00000104814;ENSG00000282928			O	0.727273	0.756757	0.829268	0.538462	0.351351	0.652174	0.6875	0.575758	0.65	0.606061	0.516129	0.5	hypo						-28.6403	0.00111717	Level 1	14.9723	0.286616		5.16279	0.792328		9.80952	0.475563
1:88063747:RASGRP4	1	88063747	promoter	NM_130824	170668	620476	Rasgrp4	RAS guanyl releasing protein 4				04010^MAPK signaling pathway		115727	RASGRP4	18958	ENSG00000171777				0.928571	0.769231	0.785714	0.578947	0.388889	0.692308	0.882353	0.444444	0.75	0.555556	0.846154	0.823529	hypo						-28.9268	0.0407613	Level 1	14.6275	0.443377		18.9167	0.437205		-4.28922	0.815299
1:88104746:FAM98C	1	88104746	promoter	NM_001198584	292764	1303117	Fam98c	family with sequence similarity 98, member C						147965	FAM98C	27119	ENSG00000130244				0.917647	0.553191	0.941176	0.480769	0	0.515625	0.509804	0.0350877	0	0	0.5	0	hypo						-43.9626	7.15351e-17	Level 1	-19.1122	0.00739978		-14.4944	0.220904		-4.61785	0.573246
1:88104746:GGN	1	88104746	promoter	NM_001309827	292765	1306765	Ggn	gametogenetin						199720	GGN	18869	ENSG00000179168				0.917647	0.553191	0.941176	0.480769	0	0.515625	0.509804	0.0350877	0	0	0.5	0	hypo						-43.9626	7.15351e-17	Level 1	-19.1122	0.00739978		-14.4944	0.220904		-4.61785	0.573246
1:88115110:SPRED3	1	88115110	promoter	NM_001173344	308478	1311713	Spred3	sprouty-related, EVH1 domain containing 3				04630^Jak-STAT signaling pathway		399473	SPRED3	31041	ENSG00000188766				0.56	0.444444	0.8	0.866667	0.939394	0.944444	0.84375	0.941176	0.931034	0.863636	0.678571	0.75	hyper						30.3553	0.000292268	Level 1	-2.68065	0.781568		-16.7486	0.241425		14.0679	0.217503
1:88121979:SPRED3	1	88121979	promoter	NM_001173344	308478	1311713	Spred3	sprouty-related, EVH1 domain containing 3				04630^Jak-STAT signaling pathway		399473	SPRED3	31041	ENSG00000188766				0.507937	0.235294	0.631579	0.4	0	0.214286	0.272727	0	0	0	0.214286	0	hypo						-31.1912	0.000188896	Level 1	-8.62128	0.400606		-7.88288	0.556439		-0.738397	0.908304
1:88580197:ZFP382	1	88580197	promoter	NM_144749	246264	708385	Zfp382	zinc finger protein 382						84911	ZNF382	17409	ENSG00000161298				0.90566	0.96	0.780488	0.545455	0.444444	0.448276	0.5	0.393939	0.48	0.685714	0.4	0.387097	hypo						-40.1389	1.36858e-08	Level 1	-3.87821	0.808198		0.75495	0.938894		-4.63316	0.762676
1:89019584:IGFLR1	1	89019584	promoter	NM_001134610	499126	1563574	Igflr1	IGF-like family receptor 1						79713	IGFLR1	23620	ENSG00000126246				0.8	0.804878	0.740741	0.92	0.90625	0.962963	0.625	0.730769	0.657143	0.913043	0.896552	0.906977		hypo					14.0961	0.0572328		-25.7983	0.00282488	Level 1	-2.33083	0.839483		-23.4675	0.00804275
1:89019584:LIN37	1	89019584	promoter	NM_001106245	292787	1308901	Lin37	lin-37 DREAM MuvB core complex component						55957	LIN37	33234	ENSG00000267796				0.8	0.804878	0.740741	0.92	0.90625	0.962963	0.625	0.730769	0.657143	0.913043	0.896552	0.906977		hypo					14.0961	0.0572328		-25.7983	0.00282488	Level 1	-2.33083	0.839483		-23.4675	0.00804275
1:89019584:PROSER3	1	89019584	promoter	NM_001127579	361541	1565712	Proser3	proline and serine rich 3						148137	PROSER3	25204	ENSG00000167595				0.8	0.804878	0.740741	0.92	0.90625	0.962963	0.625	0.730769	0.657143	0.913043	0.896552	0.906977		hypo					14.0961	0.0572328		-25.7983	0.00282488	Level 1	-2.33083	0.839483		-23.4675	0.00804275
1:89019584:PSENEN	1	89019584	promoter	NM_001008764	292788	1312037	Psenen	presenilin enhancer gamma secretase subunit			DOID:2280^hidradenitis suppurativa	04330^Notch signaling pathway	05010^Alzheimer's disease	55851	PSENEN	30100	ENSG00000205155				0.8	0.804878	0.740741	0.92	0.90625	0.962963	0.625	0.730769	0.657143	0.913043	0.896552	0.906977		hypo					14.0961	0.0572328		-25.7983	0.00282488	Level 1	-2.33083	0.839483		-23.4675	0.00804275
1:89187747:SBSN	1	89187747	promoter	NM_001198591	292793	1562305	Sbsn	suprabasin						374897	SBSN	24950	ENSG00000189001				0.0810811	0.136364	0	0.4	0	0	0	0.133333	0	0.636364	0.3	0.4375			hyper	hypo			6.96864	0.436614		-11.3872	0.209581		32.266	0.03913	Level 1	-43.6532	7.13943e-07
1:89187747:TMEM147	1	89187747	promoter	NM_001038494	292792	1304706	Tmem147	transmembrane protein 147						10430	TMEM147	30414	ENSG00000105677				0.0810811	0.136364	0	0.4	0	0	0	0.133333	0	0.636364	0.3	0.4375			hyper	hypo			6.96864	0.436614		-11.3872	0.209581		32.266	0.03913	Level 1	-43.6532	7.13943e-07
1:89365937:MAG	1	89365937	promoter	NM_017190	29409	3035	Mag	myelin-associated glycoprotein			DOID:573^nerve compression syndrome;DOID:11446^sciatic neuropathy;DOID:3525^middle cerebral artery infarction;DOID:2377^multiple sclerosis;DOID:0110820^hereditary spastic paraplegia 75	04514^Cell adhesion molecules (CAMs)		4099	MAG	6783	ENSG00000105695				0.314286	0.0277778	0.125	0.15	0.138889	0.0857143	0.166667	0	0.172414	0.3125	0.387097	0.486486			hyper	hypo			-3.44607	0.660845		0.815314	0.907501		27.9121	0.00534119	Level 1	-27.0968	0.011802
1:89370496:HAMP	1	89370496	promoter	NM_053469	84604	70971	Hamp	hepcidin antimicrobial peptide			DOID:3525^middle cerebral artery infarction;DOID:13619^extrahepatic cholestasis;DOID:1340^pure red-cell aplasia;DOID:684^hepatocellular carcinoma;DOID:11758^iron deficiency anemia;DOID:2355^anemia;DOID:783^end stage renal disease;DOID:0080208^non-alcoholic fatty liver disease;DOID:0080208^non-alcoholic fatty liver disease;DOID:12236^primary biliary cholangitis;DOID:5844^myocardial infarction;DOID…			57817	HAMP	15598	ENSG00000105697		O	O	0.32	0.285714	0.675	0.611111	0.291667	0.142857	0.666667	0.407407	0.636364	0.566667	0.392857	0.357143		hyper					-10.2381	0.399355		26.0427	0.048871	Level 1	12.7575	0.505754		13.2852	0.378962
1:89370496:MAG	1	89370496	promoter	NM_017190	29409	3035	Mag	myelin-associated glycoprotein			DOID:573^nerve compression syndrome;DOID:11446^sciatic neuropathy;DOID:3525^middle cerebral artery infarction;DOID:2377^multiple sclerosis;DOID:0110820^hereditary spastic paraplegia 75	04514^Cell adhesion molecules (CAMs)		4099	MAG	6783	ENSG00000105695				0.32	0.285714	0.675	0.611111	0.291667	0.142857	0.666667	0.407407	0.636364	0.566667	0.392857	0.357143		hyper					-10.2381	0.399355		26.0427	0.048871	Level 1	12.7575	0.505754		13.2852	0.378962
1:89379581:HAMP	1	89379581	promoter	NM_053469	84604	70971	Hamp	hepcidin antimicrobial peptide			DOID:3525^middle cerebral artery infarction;DOID:13619^extrahepatic cholestasis;DOID:1340^pure red-cell aplasia;DOID:684^hepatocellular carcinoma;DOID:11758^iron deficiency anemia;DOID:2355^anemia;DOID:783^end stage renal disease;DOID:0080208^non-alcoholic fatty liver disease;DOID:0080208^non-alcoholic fatty liver disease;DOID:12236^primary biliary cholangitis;DOID:5844^myocardial infarction;DOID…			57817	HAMP	15598	ENSG00000105697		O	O	0.6	0.857143	0.421053	0.384615	0.352941	0.285714	0.5	0.368421	0.44	0.48	0.478261	0.375	hypo						-28.5758	0.0364962	Level 1	9.45748	0.602086		10.3535	0.63003		-0.896057	0.908304
1:89381076:HAMP	1	89381076	promoter	NM_053469	84604	70971	Hamp	hepcidin antimicrobial peptide			DOID:3525^middle cerebral artery infarction;DOID:13619^extrahepatic cholestasis;DOID:1340^pure red-cell aplasia;DOID:684^hepatocellular carcinoma;DOID:11758^iron deficiency anemia;DOID:2355^anemia;DOID:783^end stage renal disease;DOID:0080208^non-alcoholic fatty liver disease;DOID:0080208^non-alcoholic fatty liver disease;DOID:12236^primary biliary cholangitis;DOID:5844^myocardial infarction;DOID…			57817	HAMP	15598	ENSG00000105697		O	O	0.470588	0.235294	0.3	0.714286	0.846154	0.529412	0.631579	0.411765	0.583333	0.545455	0.416667	0.5625	hyper						34.0909	0.0222797	Level 1	-14.0152	0.501925		-16.8998	0.516356		2.88462	0.890689
1:89392342:USF2	1	89392342	promoter	NM_031139	81817	620975	Usf2	upstream transcription factor 2, c-fos interacting						7392	USF2	12594	ENSG00000105698				0.709677	0.9	0.857143	0.9	1	0.857143	0.933333	0.586207	0.454545	0.821429	0.956522	0.818182		hypo					11.0575	0.261526		-26.9983	0.0263844	Level 1	-6.15146	0.63003		-20.8468	0.115416
1:89474994:FXYD5	1	89474994	promoter	NM_001270689	60338	620827	Fxyd5	FXYD domain-containing ion transport regulator 5						53827	FXYD5	4029	ENSG00000089327				0.26	0.390244	0.5	0.625	0.644444	0.783784	0.730769	0.821429	0.918919	0.806452	0.785714	0.875	hyper						30.4388	6.42326e-05	Level 1	15.4837	0.155045		14.3848	0.324126		1.0989	0.908304
1:89485164:FXYD5	1	89485164	promoter	NM_001270689	60338	620827	Fxyd5	FXYD domain-containing ion transport regulator 5						53827	FXYD5	4029	ENSG00000089327				0.288889	0.172414	0.0869565	0.428571	0.52381	0.666667	0.285714	0.35	0.181818	0.266667	0.384615	0.5	hyper	hypo			O		33.9269	0.000371893	Level 1	-29.1723	0.0321852	Level 1	-17.0455	0.410548		-12.1269	0.417692
1:89485164:FXYD7	1	89485164	promoter	NM_022008	63848	620830	Fxyd7	FXYD domain-containing ion transport regulator 7						53822	FXYD7	4034	ENSG00000221946				0.288889	0.172414	0.0869565	0.428571	0.52381	0.666667	0.285714	0.35	0.181818	0.266667	0.384615	0.5	hyper	hypo			O		33.9269	0.000371893	Level 1	-29.1723	0.0321852	Level 1	-17.0455	0.410548		-12.1269	0.417692
1:89485164:LGI4	1	89485164	promoter	NM_199499	361549	735035	Lgi4	leucine-rich repeat LGI family, member 4			DOID:1825^childhood absence epilepsy			163175	LGI4	18712	ENSG00000153902				0.288889	0.172414	0.0869565	0.428571	0.52381	0.666667	0.285714	0.35	0.181818	0.266667	0.384615	0.5	hyper	hypo			O		33.9269	0.000371893	Level 1	-29.1723	0.0321852	Level 1	-17.0455	0.410548		-12.1269	0.417692
1:89485181:FXYD5	1	89485181	promoter	NM_001270689	60338	620827	Fxyd5	FXYD domain-containing ion transport regulator 5						53827	FXYD5	4029	ENSG00000089327				0.0566038	0.030303	0.0666667	0.238095	0.384615	0.608696	0.157895	0.44	0.166667	0.121212	0.384615	0.310345	hyper						36.2562	1.3773e-07	Level 1	-16.4286	0.270734		-15.2922	0.417741		-1.13636	0.908304
1:89485181:FXYD7	1	89485181	promoter	NM_022008	63848	620830	Fxyd7	FXYD domain-containing ion transport regulator 7						53822	FXYD7	4034	ENSG00000221946				0.0566038	0.030303	0.0666667	0.238095	0.384615	0.608696	0.157895	0.44	0.166667	0.121212	0.384615	0.310345	hyper						36.2562	1.3773e-07	Level 1	-16.4286	0.270734		-15.2922	0.417741		-1.13636	0.908304
1:89485181:LGI4	1	89485181	promoter	NM_199499	361549	735035	Lgi4	leucine-rich repeat LGI family, member 4			DOID:1825^childhood absence epilepsy			163175	LGI4	18712	ENSG00000153902				0.0566038	0.030303	0.0666667	0.238095	0.384615	0.608696	0.157895	0.44	0.166667	0.121212	0.384615	0.310345	hyper						36.2562	1.3773e-07	Level 1	-16.4286	0.270734		-15.2922	0.417741		-1.13636	0.908304
1:89499530:FXYD1	1	89499530	promoter	NM_031648	58971	69306	Fxyd1	FXYD domain-containing ion transport regulator 1			DOID:6000^congestive heart failure			5348	FXYD1	4025	ENSG00000266964				0.146341	0.153846	0.25	0.2	0.103448	0.148148	0.514286	0.222222	0.441176	0.0909091	0.382353	0.285714		hyper					-3.28863	0.696257		25.8102	0.0114876	Level 1	15.4882	0.361732		10.322	0.512603
1:89499665:FXYD1	1	89499665	promoter	NM_031648	58971	69306	Fxyd1	FXYD domain-containing ion transport regulator 1			DOID:6000^congestive heart failure			5348	FXYD1	4025	ENSG00000266964				0.853659	0.52381	0.714286	0.263158	0.409091	0.692308	0.769231	0.423077	0.464286	0.6875	0.681818	0.653846	hypo						-25.5721	0.0199097	Level 1	2.98507	0.861374		19.4263	0.363577		-16.4412	0.328281
1:89509407:FXYD3	1	89509407	promoter	NM_172317	116831	620825	Fxyd3	FXYD domain-containing ion transport regulator 3						5349	FXYD3	4027	ENSG00000089356				0.28125	0.384615	0.76	0.75	0.916667	0.818182	0.866667	0.916667	0.882353	0.833333	0.875	0.947368	hyper						36.2681	0.0029601	Level 1	6.58508	0.663245		7.31042	0.674695		-0.725338	0.908304
1:89509412:FXYD3	1	89509412	promoter	NM_172317	116831	620825	Fxyd3	FXYD domain-containing ion transport regulator 3						5349	FXYD3	4027	ENSG00000089356				0.289474	0.307692	0.592593	0.666667	0.727273	0.818182	0.75	0.583333	0.65	0.857143	0.777778	0.9	hyper						34.0385	0.00712786	Level 1	-5.83333	0.771176		12.1154	0.577555		-17.9487	0.27379
1:89509461:FXYD3	1	89509461	promoter	NM_172317	116831	620825	Fxyd3	FXYD domain-containing ion transport regulator 3						5349	FXYD3	4027	ENSG00000089356				0	0	0	0.178571	0	0	0	0	0.04	0.529412	0.36	0.178571			hyper	hypo			6.17284	0.0373592		-4.65769	0.450358		26.6843	0.00889283	Level 1	-31.342	6.40831e-05
1:89562463:HPN	1	89562463	promoter	NM_017112	29135	61982	Hpn	hepsin						3249	HPN	5155	ENSG00000105707				0.434783	0.313725	0.68	0.756757	0.75	0.882353	0.805556	0.846154	0.815789	0.821429	0.564103	0.6	hyper						32.1789	1.81922e-05	Level 1	2.50291	0.816946		-14.8495	0.343071		17.3524	0.0997609
1:89562463:SCN1B	1	89562463	promoter	NM_001271046	29686	3631	Scn1b	sodium voltage-gated channel beta subunit 1			DOID:9352^type 2 diabetes mellitus;DOID:0050650^familial atrial fibrillation;DOID:0110222^Brugada syndrome 5;DOID:0111302^generalized epilepsy with febrile seizures plus 1;DOID:0060170^generalized epilepsy with febrile seizures plus;DOID:0080455^early infantile epileptic encephalopathy 52			6324	SCN1B	10586	ENSG00000105711	O		O	0.434783	0.313725	0.68	0.756757	0.75	0.882353	0.805556	0.846154	0.815789	0.821429	0.564103	0.6	hyper						32.1789	1.81922e-05	Level 1	2.50291	0.816946		-14.8495	0.343071		17.3524	0.0997609
1:89588116:GRAMD1A	1	89588116	promoter	NM_001014160	361550	1311022	Gramd1a	GRAM domain containing 1A						57655	GRAMD1A	29305	ENSG00000089351				0.605263	0.641026	0.641026	0.733333	0.888889	0.75	0.647059	0.575758	0.62963	0.558824	0.424242	0.633333			hypo				17.069	0.0752537		-18.961	0.136321		-26.3918	0.0343067	Level 1	7.43071	0.601044
1:90248758:LSM14A	1	90248758	promoter	NM_001127552	361554	1305695	Lsm14a	LSM14A mRNA processing body assembly factor						26065	LSM14A	24489	ENSG00000257103;ENSG00000262860				0.418033	0	0	0.384615	0	0.00917431	0	0	0.342857	0.488636	0.957143	0.423729			hyper	hypo			-6.17614	0.169517		-0.436321	0.907501		52.4007	5.7738e-31	Level 2	-52.837	1.96249e-31
1:90529516:KCTD15	1	90529516	promoter	NM_001109141	499129	1583737	Kctd15	potassium channel tetramerization domain containing 15						79047	KCTD15	23297	ENSG00000153885				0.596154	0.546875	0.566667	0.52	0.205128	0.351351	0.757576	0.454545	0.666667	0.62963	0.714286	0.526316		hyper					-23.1859	0.00765696		26.487	0.00679304	Level 1	26.8017	0.0542119		-0.31474	0.908304
1:90687241:CHST8	1	90687241	promoter	NM_001107504	308511	1308979	Chst8	carbohydrate sulfotransferase 8			DOID:0060283^peeling skin syndrome			64377	CHST8	15993	ENSG00000124302				0.3	0.417722	0.485714	0.714286	0.6875	0.64	0.68	0.659794	0.654762	0.782609	0.645161	0.634615	hyper						28.9924	1.18811e-06	Level 1	-1.91673	0.838561		-0.197981	0.938894		-1.71875	0.854557
1:90687336:CHST8	1	90687336	promoter	NM_001107504	308511	1308979	Chst8	carbohydrate sulfotransferase 8			DOID:0060283^peeling skin syndrome			64377	CHST8	15993	ENSG00000124302				0.360656	0.517857	0.716981	0.9375	0.6875	0.708333	0.810811	0.678571	0.736842	0.884615	0.74359	0.705882	hyper						26.0561	0.00119339	Level 1	-3.81893	0.751876		-1.64141	0.938824		-2.17751	0.850034
1:91298339:CEBPG	1	91298339	promoter	NM_012831	25301	2330	Cebpg	CCAAT/enhancer binding protein gamma						1054	CEBPG	1837	ENSG00000153879				0.888889	0.875	0.95	0.472222	0.764706	0.666667	0.8	0.846154	0.857143	0.631579	0.470588	0.909091	hypo						-30.8451	0.000689557	Level 1	24.716	0.0597112		9.81059	0.628111		14.9055	0.321689
1:91298607:CEBPG	1	91298607	promoter	NM_012831	25301	2330	Cebpg	CCAAT/enhancer binding protein gamma						1054	CEBPG	1837	ENSG00000153879				0.792793	0.569767	0.564516	0.508475	0.375	0.294872	0.57971	0.352941	0.341772	0.430769	0.469697	0.451613	hypo						-28.1604	1.15421e-07	Level 1	3.88078	0.675857		6.82887	0.585616		-2.94809	0.768303
1:91351651:CEBPA	1	91351651	promoter	NM_001287579	24252	2326	Cebpa	CCAAT/enhancer binding protein alpha	DOID:13533^osteopetrosis		DOID:224^transient cerebral ischemia;DOID:10652^Alzheimer's disease;DOID:9119^acute myeloid leukemia;DOID:9119^acute myeloid leukemia		05200^Pathways in cancer;05221^Acute myeloid leukemia	1050	CEBPA	1833	ENSG00000245848				0.392857	0.44	0.729167	0.742857	0.777778	0.777778	0.75	0.717949	0.804348	0.770833	0.711538	0.578947	hyper						25.3368	0.00104633	Level 1	-0.602456	0.907501		-7.0703	0.628111		6.46784	0.55214
1:91351763:CEBPA	1	91351763	promoter	NM_001287579	24252	2326	Cebpa	CCAAT/enhancer binding protein alpha	DOID:13533^osteopetrosis		DOID:224^transient cerebral ischemia;DOID:10652^Alzheimer's disease;DOID:9119^acute myeloid leukemia;DOID:9119^acute myeloid leukemia		05200^Pathways in cancer;05221^Acute myeloid leukemia	1050	CEBPA	1833	ENSG00000245848				0.607843	0.516667	0.878788	0.935484	0.903226	0.896552	0.909091	0.964286	0.837209	0.8	0.933333	0.969697	hyper						28.0143	3.38785e-05	Level 1	-1.96148	0.822779		-1.41287	0.917491		-0.548607	0.908304
1:91351869:CEBPA	1	91351869	promoter	NM_001287579	24252	2326	Cebpa	CCAAT/enhancer binding protein alpha	DOID:13533^osteopetrosis		DOID:224^transient cerebral ischemia;DOID:10652^Alzheimer's disease;DOID:9119^acute myeloid leukemia;DOID:9119^acute myeloid leukemia		05200^Pathways in cancer;05221^Acute myeloid leukemia	1050	CEBPA	1833	ENSG00000245848				0.0192308	0.0377358	0.461538	0.368421	0	0	0	0	0.541667	0.3	0.488372	0.72973			hyper	hypo			-0.297619	0.854608		8.5213	0.417295		39.7143	3.68771e-06	Level 1	-31.193	0.000567725
1:91424242:SLC7A10	1	91424242	promoter	NM_053726	114518	621672	Slc7a10	solute carrier family 7 member 10						56301	SLC7A10	11058	ENSG00000130876				0.02	0.0217391	0.564103	0.520833	0.0232558	0.113636	0.0357143	0.0625	0.479167	0.636364	0.413793	1			hyper	hypo			5.18519	0.517469		-1.18877	0.904142		49.537	3.93727e-12	Level 1	-50.7258	2.2479e-12
1:91859601:RGS9BP	1	91859601	promoter	NM_001109142	499132	1561747	Rgs9bp	regulator of G protein signaling 9 binding protein			DOID:0050335^bradyopsia			388531	RGS9BP	30304	ENSG00000186326				0.653465	0.609195	0.38961	0.114754	0.278689	0.377778	0.106383	0.216667	0.0735294	0.377358	0.320755	0.20339	hypo						-31.6755	1.13538e-08	Level 1	-11.408	0.133781		5.14607	0.641177		-16.5541	0.0137654
1:91859638:RGS9BP	1	91859638	promoter	NM_001109142	499132	1561747	Rgs9bp	regulator of G protein signaling 9 binding protein			DOID:0050335^bradyopsia			388531	RGS9BP	30304	ENSG00000186326				0.865169	0.734177	0.615385	0.282609	0.471698	0.644444	0.403509	0.207547	0.208333	0.416667	0.45283	0.295455	hypo						-28.5795	2.38006e-06	Level 1	-18.6797	0.0400732		-7.21743	0.628111		-11.4622	0.272842
1:91859678:RGS9BP	1	91859678	promoter	NM_001109142	499132	1561747	Rgs9bp	regulator of G protein signaling 9 binding protein			DOID:0050335^bradyopsia			388531	RGS9BP	30304	ENSG00000186326				0.811594	0.768116	0.527273	0.375	0.395349	0.547619	0.26	0.26	0.34375	0.589744	0.365854	0.342857	hypo						-27.5026	6.41103e-05	Level 1	-15.9697	0.142352		-0.521739	0.938894		-15.448	0.166394
1:91859731:RGS9BP	1	91859731	promoter	NM_001109142	499132	1561747	Rgs9bp	regulator of G protein signaling 9 binding protein			DOID:0050335^bradyopsia			388531	RGS9BP	30304	ENSG00000186326				0.761194	0.823529	0.754717	0.447368	0.519231	0.574468	0.487805	0.325581	0.444444	0.574468	0.581818	0.552632	hypo						-26.3667	4.33422e-05	Level 1	-9.96435	0.408688		5.31804	0.712344		-15.2824	0.172576
1:91861722:RGS9BP	1	91861722	promoter	NM_001109142	499132	1561747	Rgs9bp	regulator of G protein signaling 9 binding protein			DOID:0050335^bradyopsia			388531	RGS9BP	30304	ENSG00000186326				0.12	0.15	0.233333	0.529412	0.5	0.266667	0.44	0.375	0.615385	0.444444	0.35	0.173913	hyper						27.1111	0.0161198	Level 1	4.80929	0.794296		-13.2969	0.55169		18.1062	0.27887
1:91864183:RGS9BP	1	91864183	promoter	NM_001109142	499132	1561747	Rgs9bp	regulator of G protein signaling 9 binding protein			DOID:0050335^bradyopsia			388531	RGS9BP	30304	ENSG00000186326				0.294118	0.321429	0.464286	0.76	0.884615	0.848485	0.8	0.814815	0.866667	0.789474	0.9	0.814815	hyper						47.7778	1.14993e-08	Level 1	0	0.907501		0	0.938894		0	0.908304
1:91864188:RGS9BP	1	91864188	promoter	NM_001109142	499132	1561747	Rgs9bp	regulator of G protein signaling 9 binding protein			DOID:0050335^bradyopsia			388531	RGS9BP	30304	ENSG00000186326				0.322581	0.576923	0.518519	0.541667	0.869565	0.84375	0.857143	0.730769	0.793103	0.6875	0.9375	0.76	hyper						29.5208	0.00305758	Level 1	2.3115	0.865927		2.998	0.88887		-0.686499	0.908304
1:91865878:RGS9BP	1	91865878	promoter	NM_001109142	499132	1561747	Rgs9bp	regulator of G protein signaling 9 binding protein			DOID:0050335^bradyopsia			388531	RGS9BP	30304	ENSG00000186326				0.445455	0.614583	0.492754	0.835821	0.878049	0.838235	0.732558	0.809524	0.680556	0.855072	0.813953	0.836066	hyper						33.6171	4.5876e-13	Level 1	-11.4978	0.084223		-1.92012	0.843931		-9.57768	0.187522
1:92777553:TSHZ3	1	92777553	promoter	NM_001107506	308523	1306322	Tshz3	teashirt zinc finger homeobox 3						57616	TSHZ3	30700	ENSG00000121297				0.27027	0.0714286	0.26087	0.307692	0.6	0.25	0.111111	0.12	0.15	0.15	0.217391	0.368421		hypo					18.2121	0.0973141		-25.9683	0.0280037	Level 1	-14.4731	0.478866		-11.4951	0.396619
1:92777674:TSHZ3	1	92777674	promoter	NM_001107506	308523	1306322	Tshz3	teashirt zinc finger homeobox 3						57616	TSHZ3	30700	ENSG00000121297				0.25	0.185185	0.2	0.48	0.571429	0.409091	0.181818	0.361111	0.103448	0.466667	0.4	0.333333	hyper	hypo			O		28.2807	0.00315934	Level 1	-26.3448	0.0284241	Level 1	-9.33333	0.628111		-17.0115	0.19538
1:92777837:TSHZ3	1	92777837	promoter	NM_001107506	308523	1306322	Tshz3	teashirt zinc finger homeobox 3						57616	TSHZ3	30700	ENSG00000121297				0.0357143	0.285714	0.3125	0.393939	0.65625	0.411765	0.192308	0.2	0.185185	0.625	0.428571	0.5	hyper	hypo		hypo	O		26.9231	0.00382765	Level 1	-30.7692	0.00508537	Level 1	0	0.938894		-30.7692	0.00781375
1:92777869:TSHZ3	1	92777869	promoter	NM_001107506	308523	1306322	Tshz3	teashirt zinc finger homeobox 3						57616	TSHZ3	30700	ENSG00000121297				0.0454545	0.125	0.277778	0.32	0.571429	0.533333	0.166667	0.347826	0.047619	0.45	0.45	0.526316	hyper			hypo			28.8285	0.00502763	Level 1	-26.5468	0.0604204		1.55599	0.938894		-28.1028	0.0413362
1:92783797:TSHZ3	1	92783797	promoter	NM_001107506	308523	1306322	Tshz3	teashirt zinc finger homeobox 3						57616	TSHZ3	30700	ENSG00000121297				0.7	0.571429	0.636364	0.484848	0.462963	0.363636	0.666667	0.690476	0.886364	0.470588	0.552632	0.52381		hyper					-20.2385	0.0119961		31.4885	9.48129e-05	Level 1	8.24294	0.628111		23.2456	0.0132904
1:92783818:TSHZ3	1	92783818	promoter	NM_001107506	308523	1306322	Tshz3	teashirt zinc finger homeobox 3						57616	TSHZ3	30700	ENSG00000121297				0.465517	0.491228	0.619048	0.483871	0.193548	0.282609	0.555556	0.644444	0.833333	0.341463	0.391304	0.255814		hyper		hyper			-22.8154	0.00208582		39.339	6.82434e-08	Level 1	4.29994	0.768204		35.039	5.3351e-06
1:92783871:TSHZ3	1	92783871	promoter	NM_001107506	308523	1306322	Tshz3	teashirt zinc finger homeobox 3						57616	TSHZ3	30700	ENSG00000121297				0.269663	0.203125	0.327869	0.44898	0.137931	0.123077	0.543478	0.283582	0.705882	0.259259	0.338462	0.213115		hyper					-4.54249	0.524191		26.6875	0.000114541	Level 1	5.1292	0.629018		21.5583	0.0045085
1:92786928:TSHZ3	1	92786928	promoter	NM_001107506	308523	1306322	Tshz3	teashirt zinc finger homeobox 3						57616	TSHZ3	30700	ENSG00000121297				0.230769	0.263158	0.478261	0.166667	0.277778	0.2	0.272727	0.538462	0.526316	0.705882	0.636364	0.6			hyper				-10.6138	0.456211		23.037	0.166965		42.4118	0.00879223	Level 1	-19.3748	0.271178
1:94610869:PLEKHF1	1	94610869	promoter	NM_001013148	308543	1310544	Plekhf1	pleckstrin homology and FYVE domain containing 1						79156	PLEKHF1	20764	ENSG00000166289				0.269841	0.24	0.54717	0.65	0.428571	0.736842	0.727273	0.53125	0.576923	0.533333	0.393939	0.416667	hyper						25.0602	0.00102164	Level 1	2.58993	0.83066		-14.386	0.376304		16.9759	0.130713
1:94611091:PLEKHF1	1	94611091	promoter	NM_001013148	308543	1310544	Plekhf1	pleckstrin homology and FYVE domain containing 1						79156	PLEKHF1	20764	ENSG00000166289				0.272727	0.35	0.578947	0.8	0.5	0.75	0.6	0.666667	0.789474	0.666667	0.777778	0.692308	hyper						28.7408	0.0403228	Level 1	2.6466	0.890209		3.65402	0.898538		-1.00742	0.908304
1:97708808:MGC114499	1	97708808	promoter	NM_001024907	499135	1561885	MGC114499	similar to RIKEN cDNA 4930433I11 gene													0.916667	0.913043	0.956522	0.782609	0.380952	0.875	0.727273	0.954545	0.730769	0.428571	0.827586	0.833333	hypo						-26.0163	0.00228863	Level 1	13.3333	0.390118		7.10383	0.727426		6.22951	0.665108
1:99991177:KLK1C2	1	99991177	promoter	NM_012677	24841	3888	Klk1c2	kallikrein 1-related peptidase C2			DOID:5844^myocardial infarction;DOID:0050700^cardiomyopathy;DOID:10763^hypertension;DOID:784^chronic kidney disease;DOID:783^end stage renal disease										0.555556	0.75	0.6	0.875	0.64	0.684211	0.444444	0.586207	0.315789	0.75	0.695652	0.6		hypo					12.6471	0.301311		-28.3333	0.0233396	Level 1	-6.34328	0.732905		-21.99	0.140305
1:100086463:KLK1C9	1	100086463	promoter	NM_175759	292868	727805	Klk1c9	kallikrein 1-related peptidase C9			DOID:783^end stage renal disease;DOID:10763^hypertension;DOID:5844^myocardial infarction;DOID:0050700^cardiomyopathy;DOID:784^chronic kidney disease										0.666667	0.625	0.461538	0.5	0.266667	0.357143	0.857143	0.6	0.916667	0.705882	0.5	0.714286		hyper					-23.677	0.174426		41.4611	0.00673281	Level 1	28.547	0.269501		12.914	0.484631
1:100290363:SHANK1	1	100290363	promoter	NM_031751	78957	621011	Shank1	SH3 and multiple ankyrin repeat domains 1			DOID:0060041^autism spectrum disorder			50944	SHANK1	15474	ENSG00000161681				0.307692	0.6	0.625	0.809524	0.761905	0.789474	0.75	0.517241	0.653846	0.666667	0.8	0.777778	hyper						27.4385	0.0140282	Level 1	-16.7167	0.281158		-4.91803	0.815298		-11.7987	0.466572
1:100296198:CLEC11A	1	100296198	promoter	NM_001012459	29313	3627	Clec11a	C-type lectin domain containing 11A	DOID:11476^osteoporosis					6320	CLEC11A	10576	ENSG00000105472				0.227273	0.2	0.322581	0.622222	0.461538	0.4	0.44186	0.607843	0.451613	0.540541	0.586207	0.591837	hyper						25.0113	0.000856531	Level 1	0.746269	0.907501		8.38516	0.585384		-7.63889	0.52178
1:100296198:SHANK1	1	100296198	promoter	NM_031751	78957	621011	Shank1	SH3 and multiple ankyrin repeat domains 1			DOID:0060041^autism spectrum disorder			50944	SHANK1	15474	ENSG00000161681				0.227273	0.2	0.322581	0.622222	0.461538	0.4	0.44186	0.607843	0.451613	0.540541	0.586207	0.591837	hyper						25.0113	0.000856531	Level 1	0.746269	0.907501		8.38516	0.585384		-7.63889	0.52178
1:100468839:ASPDH	1	100468839	promoter	NM_001009643	292875	1310111	Aspdh	aspartate dehydrogenase domain containing						554235	ASPDH	33856	ENSG00000204653				0.5	0.339623	0.73913	0.795455	0.891892	0.784314	0.916667	0.758621	0.769231	0.87234	0.933333	0.961538	hyper						34.596	1.56762e-06	Level 1	-1.3834	0.893241		9.44395	0.400805		-10.8274	0.251582
1:100468839:JOSD2	1	100468839	promoter	NM_001106256	292876	1307305	Josd2	Josephin domain containing 2						126119	JOSD2	28853	ENSG00000161677				0.5	0.339623	0.73913	0.795455	0.891892	0.784314	0.916667	0.758621	0.769231	0.87234	0.933333	0.961538	hyper						34.596	1.56762e-06	Level 1	-1.3834	0.893241		9.44395	0.400805		-10.8274	0.251582
1:100839412:AKT1S1	1	100839412	promoter	NM_001106259	292887	1312049	Akt1s1	AKT1 substrate 1						84335	AKT1S1	28426	ENSG00000204673				0.878788	0.708333	0.714286	0.555556	0.428571	0.526316	0.590909	0.818182	0.782609	0.705882	0.772727	0.592593	hypo						-28.8732	0.0120576	Level 1	21.4286	0.21574		18.1818	0.410538		3.24675	0.844689
1:100839412:PNKP	1	100839412	promoter	NM_001004259	308576	1303331	Pnkp	polynucleotide kinase 3'-phosphatase			DOID:0110179^Charcot-Marie-Tooth disease type 2B2;DOID:0080457^microcephaly, seizures, and developmental delay			11284	PNKP	9154	ENSG00000039650		O		0.878788	0.708333	0.714286	0.555556	0.428571	0.526316	0.590909	0.818182	0.782609	0.705882	0.772727	0.592593	hypo						-28.8732	0.0120576	Level 1	21.4286	0.21574		18.1818	0.410538		3.24675	0.844689
1:101266829:RGD1562492	1	101266829	promoter	NM_001109146	499151	1562492	RGD1562492	similar to Orphan sodium- and chloride-dependent neurotransmitter transporter NTT5 (Solute carrier family 6 member 16)													0.634146	0.65625	0.6	0.59375	0.481481	0.45	0.782609	0.642857	0.830189	0.717391	0.647059	0.622222		hyper					-12.0966	0.278123		26.418	0.0089144	Level 1	15.8949	0.324628		10.5231	0.37643
1:101332799:TRPM4	1	101332799	promoter	NM_001136229	171143	620244	Trpm4	transient receptor potential cation channel, subfamily M, member 4			DOID:0060319^cardiac arrest;DOID:0080766^erythrokeratodermia variabilis et progressiva 6;DOID:0111076^progressive familial heart block type IB			54795	TRPM4	17993	ENSG00000130529		O	O	0.380952	0.3	0.285714	0.2	0.142857	0.1875	0.5	0.538462	0.545455	0.272727	0.571429	0.35		hyper					-14.6923	0.306505		34.9412	0.0404813	Level 1	22	0.330032		12.9412	0.553163
1:101336469:TRPM4	1	101336469	promoter	NM_001136229	171143	620244	Trpm4	transient receptor potential cation channel, subfamily M, member 4			DOID:0060319^cardiac arrest;DOID:0080766^erythrokeratodermia variabilis et progressiva 6;DOID:0111076^progressive familial heart block type IB			54795	TRPM4	17993	ENSG00000130529		O	O	0.675	0.727273	0.71875	0.416667	0.304348	0.596154	0.625	0.59375	0.65625	0.583333	0.617647	0.411765	hypo						-25.3942	0.00323779	Level 1	17.418	0.165631		8.1789	0.628111		9.23913	0.536623
1:101399717:LHB	1	101399717	promoter	NM_012858	25329	3006	Lhb	luteinizing hormone subunit beta			DOID:0090091^hypogonadotropic hypogonadism 23 with or without anosmia;DOID:2945^severe acute respiratory syndrome	04080^Neuroactive ligand-receptor interaction		3972	LHB	6584	ENSG00000104826				0.27027	0.26087	0.548387	0.727273	0.55	0.594595	0.9	0.666667	0.794118	0.827586	0.62069	0.6	hyper						27.8148	0.00383848	Level 1	15.394	0.314223		6.64938	0.712013		8.74466	0.551557
1:101399717:NTF4	1	101399717	promoter	NM_013184	25730	3212	Ntf4	neurotrophin 4				04010^MAPK signaling pathway		4909	NTF4	8024	ENSG00000225950				0.27027	0.26087	0.548387	0.727273	0.55	0.594595	0.9	0.666667	0.794118	0.827586	0.62069	0.6	hyper						27.8148	0.00383848	Level 1	15.394	0.314223		6.64938	0.712013		8.74466	0.551557
1:101399717:SNRNP70	1	101399717	promoter	NM_001108483	361574	1307120	Snrnp70	small nuclear ribonucleoprotein U1 subunit 70			DOID:10652^Alzheimer's disease;DOID:9074^systemic lupus erythematosus;DOID:150^disease of mental health			6625	SNRNP70	11150	ENSG00000104852				0.27027	0.26087	0.548387	0.727273	0.55	0.594595	0.9	0.666667	0.794118	0.827586	0.62069	0.6	hyper						27.8148	0.00383848	Level 1	15.394	0.314223		6.64938	0.712013		8.74466	0.551557
1:101407594:LHB	1	101407594	promoter	NM_012858	25329	3006	Lhb	luteinizing hormone subunit beta			DOID:0090091^hypogonadotropic hypogonadism 23 with or without anosmia;DOID:2945^severe acute respiratory syndrome	04080^Neuroactive ligand-receptor interaction		3972	LHB	6584	ENSG00000104826				0.215517	0.144231	0.27027	0.526316	0.440476	0.421053	0.39726	0.429907	0.352381	0.388889	0.455556	0.468085	hyper						25.0384	5.28712e-08	Level 1	-6.8882	0.419831		-2.39082	0.846729		-4.49737	0.564868
1:101407620:LHB	1	101407620	promoter	NM_012858	25329	3006	Lhb	luteinizing hormone subunit beta			DOID:0090091^hypogonadotropic hypogonadism 23 with or without anosmia;DOID:2945^severe acute respiratory syndrome	04080^Neuroactive ligand-receptor interaction		3972	LHB	6584	ENSG00000104826				0.281818	0.417582	0.699029	0.818182	0.769231	0.636364	0.75	0.71875	0.729167	0.64557	0.7	0.688312	hyper						27.9041	3.35744e-08	Level 1	-1.23884	0.878006		-6.39954	0.539042		5.1607	0.541129
1:101407628:LHB	1	101407628	promoter	NM_012858	25329	3006	Lhb	luteinizing hormone subunit beta			DOID:0090091^hypogonadotropic hypogonadism 23 with or without anosmia;DOID:2945^severe acute respiratory syndrome	04080^Neuroactive ligand-receptor interaction		3972	LHB	6584	ENSG00000104826				0.237624	0.45679	0.585859	0.8	0.693333	0.597015	0.645161	0.786517	0.755814	0.693333	0.75	0.613333	hyper						26.9582	4.72221e-07	Level 1	4.53273	0.574993		-0.399368	0.938894		4.9321	0.551085
1:101407639:LHB	1	101407639	promoter	NM_012858	25329	3006	Lhb	luteinizing hormone subunit beta			DOID:0090091^hypogonadotropic hypogonadism 23 with or without anosmia;DOID:2945^severe acute respiratory syndrome	04080^Neuroactive ligand-receptor interaction		3972	LHB	6584	ENSG00000104826				0.242424	0.378049	0.593407	0.745098	0.71831	0.660714	0.54386	0.772152	0.671053	0.685714	0.613636	0.652174	hyper						30.713	2.30527e-08	Level 1	-3.33369	0.725506		-6.02881	0.628111		2.69512	0.769802
1:101407674:LHB	1	101407674	promoter	NM_012858	25329	3006	Lhb	luteinizing hormone subunit beta			DOID:0090091^hypogonadotropic hypogonadism 23 with or without anosmia;DOID:2945^severe acute respiratory syndrome	04080^Neuroactive ligand-receptor interaction		3972	LHB	6584	ENSG00000104826				0.138889	0.37037	0.428571	0.710526	0.591837	0.358974	0.439024	0.535714	0.688889	0.363636	0.478261	0.3	hyper						25.8852	0.000274035	Level 1	0.0782473	0.907501		-16.4751	0.222087		16.5533	0.0888038
1:101428474:RUVBL2	1	101428474	promoter	NM_001025405	292907	1306509	Ruvbl2	RuvB-like AAA ATPase 2						10856	RUVBL2	10475	ENSG00000183207			O	0.27451	0.3	0.586957	0.793103	0.722222	0.916667	0.806452	0.756098	0.714286	0.883721	0.861111	0.863636	hyper						43.0929	1.52729e-09	Level 1	-5.18812	0.641794		5.80375	0.628111		-10.9919	0.270644
1:101428634:RUVBL2	1	101428634	promoter	NM_001025405	292907	1306509	Ruvbl2	RuvB-like AAA ATPase 2						10856	RUVBL2	10475	ENSG00000183207			O	0.222222	0.571429	0.673469	0.820513	0.902439	0.851064	0.846154	0.902439	0.810811	0.9	0.87234	0.809524	hyper						38.803	4.07651e-10	Level 1	-0.249849	0.907501		-0.112486	0.938894		-0.137363	0.908304
1:101428678:RUVBL2	1	101428678	promoter	NM_001025405	292907	1306509	Ruvbl2	RuvB-like AAA ATPase 2						10856	RUVBL2	10475	ENSG00000183207			O	0.360465	0.746032	0.666667	0.888889	0.911111	0.883333	0.842105	0.851064	0.75	0.953488	0.945455	0.846154	hyper						33.836	4.90416e-10	Level 1	-8.31144	0.309858		2.63747	0.766389		-10.9489	0.134739
1:101451299:FTL1	1	101451299	promoter	NM_022500	29292	61813	Ftl1	ferritin light chain 1	DOID:8398^osteoarthritis		DOID:0110737^neurodegeneration with brain iron accumulation 3;DOID:679^basal ganglia disease;DOID:1289^neurodegenerative disease;DOID:0111256^hyperferritinemia-cataract syndrome;DOID:0080600^COVID-19			2512	FTL	3999	ENSG00000087086	O			0.714286	0.736842	0.571429	0.391304	0.157895	0.185185	0.333333	0.0869565	0.142857	0.45	0.363636	0.263158	hypo						-45.2253	4.09785e-06	Level 1	-6.17614	0.654631		11.4279	0.57701		-17.604	0.241279
1:101451570:FTL1	1	101451570	promoter	NM_022500	29292	61813	Ftl1	ferritin light chain 1	DOID:8398^osteoarthritis		DOID:0110737^neurodegeneration with brain iron accumulation 3;DOID:679^basal ganglia disease;DOID:1289^neurodegenerative disease;DOID:0111256^hyperferritinemia-cataract syndrome;DOID:0080600^COVID-19			2512	FTL	3999	ENSG00000087086	O			0.558824	0.291667	0.384615	0.411765	0.0526316	0.0666667	0.230769	0.0909091	0	0.037037	0.0967742	0.047619	hypo						-25.2101	0.0310624	Level 1	-8.3878	0.544617		-11.3179	0.423528		2.93015	0.759473
1:101532313:HSD17B14	1	101532313	promoter	NM_001191111	691018	1588673	Hsd17b14	hydroxysteroid (17-beta) dehydrogenase 14						51171	HSD17B14	23238	ENSG00000087076				0.818182	0.736111	0.714286	0.5	0.333333	0.584416	0.786885	0.446429	0.651515	0.615385	0.536232	0.527027	hypo						-28.9479	4.46326e-09	Level 1	15.888	0.0506866		8.26923	0.494548		7.61875	0.432841
1:101532359:HSD17B14	1	101532359	promoter	NM_001191111	691018	1588673	Hsd17b14	hydroxysteroid (17-beta) dehydrogenase 14						51171	HSD17B14	23238	ENSG00000087076				0.761905	0.720588	0.677778	0.444444	0.302326	0.320513	0.650794	0.25	0.38806	0.347826	0.417722	0.272727	hypo						-37.0739	3.82542e-14	Level 1	8.78655	0.362438		-0.122763	0.938894		8.90931	0.362816
1:101532361:HSD17B14	1	101532361	promoter	NM_001191111	691018	1588673	Hsd17b14	hydroxysteroid (17-beta) dehydrogenase 14						51171	HSD17B14	23238	ENSG00000087076				0.568627	0.61194	0.647727	0.366197	0.190476	0.311688	0.57377	0.166667	0.253968	0.338235	0.263158	0.238806	hypo						-32.2521	1.79289e-10	Level 1	5.25959	0.555249		-0.486191	0.938894		5.74578	0.549289
1:101532421:HSD17B14	1	101532421	promoter	NM_001191111	691018	1588673	Hsd17b14	hydroxysteroid (17-beta) dehydrogenase 14						51171	HSD17B14	23238	ENSG00000087076				0.391304	0.425	0.471698	0.285714	0.126984	0.102041	0.432432	0.2	0.204082	0.405405	0.352941	0.203704	hypo						-25.8224	2.18977e-05	Level 1	10.5025	0.275904		14.2157	0.198315		-3.71319	0.745341
1:101532489:HSD17B14	1	101532489	promoter	NM_001191111	691018	1588673	Hsd17b14	hydroxysteroid (17-beta) dehydrogenase 14						51171	HSD17B14	23238	ENSG00000087076				0.566667	0.473684	0.666667	0.354839	0.125	0.193548	0.529412	0.117647	0.0689655	0.375	0.392857	0.0769231	hypo						-35.2808	0.000144524	Level 1	-2.62089	0.847676		3.88704	0.84158		-6.50794	0.649361
1:101542417:BCAT2	1	101542417	promoter	NM_022400	64203	68948	Bcat2	branched chain amino acid transaminase 2			DOID:9269^maple syrup urine disease			587	BCAT2	977	ENSG00000105552				0.24	0.357143	0.342105	0.538462	0.52381	0.591837	0.642857	0.515152	0.656716	0.541667	0.575758	0.393443	hyper						25.2071	0.000507044	Level 1	4.93284	0.651203		-5.0989	0.715404		10.0317	0.325716
1:101586461:FUT1	1	101586461	promoter	NM_031236	81919	2638	Fut1	fucosyltransferase 1						2523	FUT1	4012	ENSG00000174951				0.5	0.257143	0.724138	0.6	0.846154	0.794872	0.55	0.666667	0.8	0.9375	0.6	0.596154	hyper						28.5539	0.00229604	Level 1	-8.47059	0.553538		-7.56303	0.628111		-0.907563	0.908304
1:101608302:FGF21	1	101608302	promoter	NM_130752	170580	620175	Fgf21	fibroblast growth factor 21			DOID:784^chronic kidney disease;DOID:1936^atherosclerosis;DOID:9452^fatty liver disease	04010^MAPK signaling pathway	05200^Pathways in cancer;05218^Melanoma	26291	FGF21	3678	ENSG00000105550				0.875	0.565217	0.571429	0.541667	0.46875	0.130435	0.142857	0.466667	0.571429	0.625	0.68	0.636364	hypo						-28.4066	0.0117657	Level 1	4.61914	0.789507		25.8389	0.160636		-21.2197	0.213102
1:101608302:RASIP1	1	101608302	promoter	NM_001106261	292912	1305291	Rasip1	Ras interacting protein 1						54922	RASIP1	24716	ENSG00000105538				0.875	0.565217	0.571429	0.541667	0.46875	0.130435	0.142857	0.466667	0.571429	0.625	0.68	0.636364	hypo						-28.4066	0.0117657	Level 1	4.61914	0.789507		25.8389	0.160636		-21.2197	0.213102
1:101662835:FUT2	1	101662835	promoter	NM_031635	58924	2639	Fut2	fucosyltransferase 2			DOID:0050731^vitamin B12 deficiency			2524	FUT2	4013	ENSG00000176920				0.32	0.243243	0.638889	0.758621	0.685714	0.678571	0.611111	0.678571	0.277778	0.566667	0.722222	0.708333	hyper						31.6278	0.000190401	Level 1	-15.9647	0.297421		-3.98551	0.834824		-11.9792	0.443011
1:101662835:NTN5	1	101662835	promoter	NM_001173526	308587	1565197	Ntn5	netrin 5						126147	NTN5	25208	ENSG00000142233				0.32	0.243243	0.638889	0.758621	0.685714	0.678571	0.611111	0.678571	0.277778	0.566667	0.722222	0.708333	hyper						31.6278	0.000190401	Level 1	-15.9647	0.297421		-3.98551	0.834824		-11.9792	0.443011
1:101692409:RPL18	1	101692409	promoter	NM_031102	81766	621182	Rpl18	ribosomal protein L18			DOID:0111896^Diamond-Blackfan anemia 18			6141	RPL18	10310	ENSG00000063177			O	0.424242	0.583333	0.714286	0.809524	0.863636	0.789474	0.8	0.777778	0.684211	0.869565	0.9	0.705882	hyper						27.1299	0.0117534	Level 1	-6.45161	0.648255		1.07527	0.938894		-7.52688	0.580093
1:101693903:RPL18	1	101693903	promoter	NM_031102	81766	621182	Rpl18	ribosomal protein L18			DOID:0111896^Diamond-Blackfan anemia 18			6141	RPL18	10310	ENSG00000063177			O	0.224138	0.4375	0.707317	0.725	0.806452	0.666667	0.7	0.75	0.903226	0.837838	0.766667	0.794872	hyper						30.2198	9.66037e-05	Level 1	5.4177	0.647166		7.11176	0.628111		-1.69406	0.881113
1:101693906:RPL18	1	101693906	promoter	NM_031102	81766	621182	Rpl18	ribosomal protein L18			DOID:0111896^Diamond-Blackfan anemia 18			6141	RPL18	10310	ENSG00000063177			O	0.169492	0.521739	0.675	0.780488	0.709677	0.666667	0.5625	0.6875	0.689655	0.684211	0.62069	0.536585	hyper						30.312	9.47001e-05	Level 1	-7.86482	0.553538		-11.2698	0.494548		3.40502	0.804903
1:101694247:RPL18	1	101694247	promoter	NM_031102	81766	621182	Rpl18	ribosomal protein L18			DOID:0111896^Diamond-Blackfan anemia 18			6141	RPL18	10310	ENSG00000063177			O	0.123288	0.228571	0.486111	0.71875	0.348837	0.456522	0.675	0.490566	0.555556	0.466667	0.461538	0.488889	hyper						25.6878	4.35322e-05	Level 1	2.86781	0.804417		-6.41167	0.630553		9.27949	0.417454
1:101694295:RPL18	1	101694295	promoter	NM_031102	81766	621182	Rpl18	ribosomal protein L18			DOID:0111896^Diamond-Blackfan anemia 18			6141	RPL18	10310	ENSG00000063177			O	0.230769	0.136364	0.471698	0.795918	0.741935	0.821429	0.740741	0.44186	0.659091	0.564103	0.621622	0.606061	hyper						50.3086	8.32999e-14	Level 2	-19.0546	0.0710374		-19.0707	0.166108		0.0160953	0.908304
1:101694319:RPL18	1	101694319	promoter	NM_031102	81766	621182	Rpl18	ribosomal protein L18			DOID:0111896^Diamond-Blackfan anemia 18			6141	RPL18	10310	ENSG00000063177			O	0.375	0.179487	0.531915	0.944444	0.793103	0.95	0.821429	0.897436	0.825	0.878788	0.969697	0.942857	hyper						52.0878	4.27214e-13	Level 2	-4.36504	0.640935		3.65754	0.714491		-8.02258	0.344013
1:101694323:RPL18	1	101694323	promoter	NM_031102	81766	621182	Rpl18	ribosomal protein L18			DOID:0111896^Diamond-Blackfan anemia 18			6141	RPL18	10310	ENSG00000063177			O	0.181818	0.114286	0.446809	0.78125	0.62963	0.8	0.666667	0.805556	0.547619	0.606061	0.875	0.617647	hyper						47.8703	1.22802e-09	Level 1	-6.75105	0.599965		-3.72075	0.844935		-3.0303	0.816998
1:101694382:RPL18	1	101694382	promoter	NM_031102	81766	621182	Rpl18	ribosomal protein L18			DOID:0111896^Diamond-Blackfan anemia 18			6141	RPL18	10310	ENSG00000063177			O	0.130435	0.315789	0.4	0.705882	0.823529	0.538462	0.5625	0.652174	0.478261	0.428571	0.85	0.708333	hyper						42.7934	0.00033984	Level 1	-13.7612	0.457852		-4.05892	0.874393		-9.70223	0.555559
1:101702969:SPHK2	1	101702969	promoter	NM_001012066	308589	1307757	Sphk2	sphingosine kinase 2			DOID:0050700^cardiomyopathy;DOID:0050700^cardiomyopathy	04020^Calcium signaling pathway;04370^VEGF signaling pathway		56848	SPHK2	18859	ENSG00000063176				0.541667	0.68	0.52381	0.806452	0.875	0.851064	0.75	0.648649	0.74	0.697674	0.625	0.729167	hyper						26.6186	0.000100939	Level 1	-13.2411	0.20244		-15.8432	0.200984		2.60206	0.824383
1:101776071:SULT2B1	1	101776071	promoter	NM_001039665	292915	1308882	Sult2b1	sulfotransferase family 2B member 1			DOID:0080258^autosomal recessive congenital ichthyosis 14			6820	SULT2B1	11459	ENSG00000088002		O	O	0.537313	0.509434	0.521739	0.9	0.657895	0.78125	0.478261	0.677419	0.560976	0.77551	0.595238	0.627119	hyper						25.7722	0.000474909	Level 1	-20.2871	0.0655821		-11.5152	0.412842		-8.77193	0.496487
1:101776269:SULT2B1	1	101776269	promoter	NM_001039665	292915	1308882	Sult2b1	sulfotransferase family 2B member 1			DOID:0080258^autosomal recessive congenital ichthyosis 14			6820	SULT2B1	11459	ENSG00000088002		O	O	0.275862	0.682927	0.566667	0.852941	0.723404	0.648148	0.678571	0.72973	0.6	0.90625	0.592593	0.615385	hyper						25.3058	0.000986204	Level 1	-5.22417	0.662605		-2.18443	0.905519		-3.03974	0.820058
1:101788033:SULT2B1	1	101788033	promoter	NM_001039665	292915	1308882	Sult2b1	sulfotransferase family 2B member 1			DOID:0080258^autosomal recessive congenital ichthyosis 14			6820	SULT2B1	11459	ENSG00000088002		O	O	0.717647	0.710843	0.54023	0.4	0.395349	0.366197	0.423077	0.407407	0.38961	0.478873	0.474576	0.444444	hypo						-26.811	8.12818e-07	Level 1	1.99872	0.828941		7.95288	0.508015		-5.95416	0.547448
1:101820652:GRWD1	1	101820652	promoter	NM_001012067	308592	1310649	Grwd1	glutamate-rich WD repeat containing 1						83743	GRWD1	21270	ENSG00000105447				0.171429	0.137931	0.185185	0.625	0.24	0.5	0.176471	0.354839	0.318182	0.409091	0.444444	0.217391	hyper						26.3736	0.00793674	Level 1	-12.8571	0.432577		-5.82011	0.790162		-7.03704	0.633516
1:101820652:KCNJ14	1	101820652	promoter	NM_170718	276720	628872	Kcnj14	potassium inwardly-rectifying channel, subfamily J, member 14						3770	KCNJ14	6260	ENSG00000182324			O	0.171429	0.137931	0.185185	0.625	0.24	0.5	0.176471	0.354839	0.318182	0.409091	0.444444	0.217391	hyper						26.3736	0.00793674	Level 1	-12.8571	0.432577		-5.82011	0.790162		-7.03704	0.633516
1:101857580:GRIN2D	1	101857580	promoter	NM_022797	24412	2740	Grin2d	glutamate ionotropic receptor NMDA type subunit 2D			DOID:5419^schizophrenia;DOID:0080456^early infantile epileptic encephalopathy 46	04080^Neuroactive ligand-receptor interaction;04020^Calcium signaling pathway	05014^Amyotrophic lateral sclerosis (ALS);05010^Alzheimer's disease	2906	GRIN2D	4588	ENSG00000105464	O		O	0.368421	0.521739	0.380952	0.428571	0.32	0.0833333	0.565217	0.3125	0.695652	0.285714	0.347826	0.333333		hyper					-16.0666	0.217715		29.4419	0.0383844	Level 1	6.60317	0.727905		22.8387	0.131546
1:101857580:KDELR1	1	101857580	promoter	NM_001017385	361577	1306764	Kdelr1	KDEL endoplasmic reticulum protein retention receptor 1						10945	KDELR1	6304	ENSG00000105438				0.368421	0.521739	0.380952	0.428571	0.32	0.0833333	0.565217	0.3125	0.695652	0.285714	0.347826	0.333333		hyper					-16.0666	0.217715		29.4419	0.0383844	Level 1	6.60317	0.727905		22.8387	0.131546
1:102109555:KCNJ11	1	102109555	promoter	NM_031358	83535	69247	Kcnj11	potassium inwardly-rectifying channel, subfamily J, member 11			DOID:10763^hypertension;DOID:9352^type 2 diabetes mellitus;DOID:11446^sciatic neuropathy;DOID:11716^prediabetes syndrome;DOID:1824^status epilepticus;DOID:11832^visual epilepsy;DOID:9352^type 2 diabetes mellitus;DOID:0060639^permanent neonatal diabetes mellitus;DOID:9351^diabetes mellitus;DOID:2018^hyperinsulinism;DOID:0111110^maturity-onset diabetes of the young type 13;DOID:0070218^familial hyp…		04930^Type II diabetes mellitus	3767	KCNJ11	6257	ENSG00000187486	O		O	0.69697	0.8	0.833333	0.5	0.5	0.5	0.538462	0.578947	0.68	0.6	0.588235	0.533333	hypo						-26.0563	0.0398928	Level 1	11.4035	0.553538		7.44681	0.776899		3.9567	0.837225
1:102112128:KCNJ11	1	102112128	promoter	NM_031358	83535	69247	Kcnj11	potassium inwardly-rectifying channel, subfamily J, member 11			DOID:10763^hypertension;DOID:9352^type 2 diabetes mellitus;DOID:11446^sciatic neuropathy;DOID:11716^prediabetes syndrome;DOID:1824^status epilepticus;DOID:11832^visual epilepsy;DOID:9352^type 2 diabetes mellitus;DOID:0060639^permanent neonatal diabetes mellitus;DOID:9351^diabetes mellitus;DOID:2018^hyperinsulinism;DOID:0111110^maturity-onset diabetes of the young type 13;DOID:0070218^familial hyp…		04930^Type II diabetes mellitus	3767	KCNJ11	6257	ENSG00000187486	O		O	0.625	0.786885	0.8	0.707317	0.238095	0.527778	0.586207	0.566667	0.686275	0.621622	0.479167	0.444444	hypo						-25.2718	0.000455032	Level 1	12.6891	0.294893		2.02973	0.92138		10.6593	0.375023
1:102391645:MYOD1	1	102391645	promoter	NM_176079	337868	631429	Myod1	myogenic differentiation 1	DOID:9002457^Experimental Arthritis		DOID:10763^hypertension;DOID:9970^obesity;DOID:9970^obesity;DOID:6000^congestive heart failure			4654	MYOD1	7611	ENSG00000129152				0.577778	0.692308	0.678571	0.758621	0.826087	0.8	0.595238	0.521739	0.484848	0.622222	0.636364	0.809524		hypo					15	0.083912		-27.4026	0.000826016	Level 1	-11.2977	0.424676		-16.1049	0.116554
1:102714425:TPH1	1	102714425	promoter	NM_001100634	24848	3895	Tph1	tryptophan hydroxylase 1			DOID:1596^mental depression;DOID:0060249^scoliosis;DOID:1094^attention deficit hyperactivity disorder;DOID:10652^Alzheimer's disease;DOID:1596^mental depression;DOID:5419^schizophrenia;DOID:1574^alcohol use disorder;DOID:9478^postpartum depression;DOID:10930^borderline personality disorder			7166	TPH1	12008	ENSG00000129167	O		O	0.542857	0.666667	0.575	0.648649	0.730769	0.692308	0.35	0.529412	0.393939	0.466667	0.384615	0.357143		hypo	hypo				8.8902	0.438702		-26.4833	0.0164904	Level 1	-28.7434	0.026584	Level 1	2.26016	0.868047
1:102899350:LDHA	1	102899350	promoter	NM_017025	24533	2996	Ldha	lactate dehydrogenase A			DOID:4195^hyperglycemia			3939	LDHA	6535	ENSG00000134333	O		O	0.594937	0.577778	0.653846	0.875	0.777778	0.962963	0.809524	0.74	0.813559	0.939394	0.732143	0.837209	hyper						26.3667	4.89629e-06	Level 1	-8.35422	0.328949		-5.34398	0.628111		-3.01023	0.755289
1:102907309:LDHC	1	102907309	promoter	NM_017266	29634	69366	Ldhc	lactate dehydrogenase C						3948	LDHC	6544	ENSG00000166796			O	0.488372	0.577778	0.615385	0.909091	0.833333	0.75	0.681818	0.6875	0.630435	0.925926	0.894737	0.548387	hyper						27.1693	0.00261076	Level 1	-16.4324	0.191164		-3.26577	0.848219		-13.1667	0.284235
1:102907725:LDHC	1	102907725	promoter	NM_017266	29634	69366	Ldhc	lactate dehydrogenase C						3948	LDHC	6544	ENSG00000166796			O	0.315789	0.2	0.6	0.852941	0.758621	0.888889	0.5	0.684211	0.666667	0.83871	0.727273	0.84375	hyper						46.4329	8.52553e-09	Level 1	-18.6135	0.141472		-1.53958	0.938894		-17.0739	0.183796
1:102973009:TSG101	1	102973009	promoter	NM_181628	292925	3909	Tsg101	tumor susceptibility 101			DOID:2394^ovarian cancer;DOID:1612^breast cancer;DOID:2870^endometrial adenocarcinoma;DOID:2893^cervix carcinoma;DOID:3459^breast carcinoma;DOID:1612^breast cancer;DOID:10283^prostate cancer			7251	TSG101	15971	ENSG00000074319				0.729167	0.796296	0.724138	0.608696	0.588235	0.619048	0.625	0.8	0.571429	0.944444	0.875	0.892857			hyper				-15.3161	0.147036		7.42036	0.585276		29.2785	0.00571778	Level 1	-21.8581	0.0176895
1:104104896:ZDHHC13	1	104104896	promoter	NM_001039037	365252	1309736	Zdhhc13	zinc finger DHHC-type palmitoyltransferase 13	DOID:11476^osteoporosis		DOID:12858^Huntington's disease			54503	ZDHHC13	18413	ENSG00000177054				0.756098	0.785714	0.666667	0.52381	0.333333	0.294118	0.608696	0.2	0.307692	0.684211	0.666667	0.391304	hypo						-35.0277	0.000454979	Level 1	-2.12431	0.893228		18.8661	0.393999		-20.9904	0.162778
1:104104908:ZDHHC13	1	104104908	promoter	NM_001039037	365252	1309736	Zdhhc13	zinc finger DHHC-type palmitoyltransferase 13	DOID:11476^osteoporosis		DOID:12858^Huntington's disease			54503	ZDHHC13	18413	ENSG00000177054				0.77551	0.735294	0.7	0.52	0.2	0.285714	0.571429	0.142857	0.333333	0.52	0.538462	0.482759	hypo						-42.2375	4.56497e-07	Level 1	2.59511	0.853488		19.1512	0.308812		-16.5561	0.243422
1:104104923:ZDHHC13	1	104104923	promoter	NM_001039037	365252	1309736	Zdhhc13	zinc finger DHHC-type palmitoyltransferase 13	DOID:11476^osteoporosis		DOID:12858^Huntington's disease			54503	ZDHHC13	18413	ENSG00000177054				0.589286	0.604651	0.625	0.297297	0.15	0.103448	0.484848	0.2	0.25	0.53125	0.655172	0.363636	hypo		hyper			O	-41.4374	1.01809e-08	Level 1	11.4892	0.315294		32.1959	0.00116779	Level 1	-20.7067	0.0750828
1:104159831:CSRP3	1	104159831	promoter	NM_057144	117505	71092	Csrp3	cysteine and glycine rich protein 3			DOID:0110318^hypertrophic cardiomyopathy 12;DOID:11984^hypertrophic cardiomyopathy;DOID:0110449^dilated cardiomyopathy 1M;DOID:6000^congestive heart failure;DOID:0110318^hypertrophic cardiomyopathy 12;DOID:12930^dilated cardiomyopathy;DOID:0110449^dilated cardiomyopathy 1M			8048	CSRP3	2472	ENSG00000129170				0.568966	0.777778	0.733333	0.538462	0.421053	0.4	0.705882	0.542857	0.857143	0.444444	0.529412	0.4		hyper					-23.0107	0.00510009		25.872	0.00810066	Level 1	1.60351	0.938894		24.2685	0.0157096
1:105098709:PRMT3	1	105098709	promoter	NM_053557	89820	620413	Prmt3	protein arginine methyltransferase 3			DOID:2841^asthma			10196	PRMT3	30163	ENSG00000185238			O	0.902439	0.870968	0.769231	0.666667	0.576923	0.538462	0.904762	0.931034	1	0.727273	0.652174	0.741935	hypo	hyper			O		-26.8102	0.00241489	Level 1	36.0959	1.5858e-05	Level 1	12.1485	0.520303		23.9474	0.00417164
1:124805204:KLF13	1	124805204	promoter	NM_001109147	499171	1565099	Klf13	Kruppel-like factor 13						51621	KLF13	13672	ENSG00000169926				0.828571	0.709677	0.633333	0.413793	0.583333	0.478261	0.857143	0.535714	0.538462	0.388889	0.571429	0.542857	hypo						-26.0417	0.0172149	Level 1	17.7591	0.268486		4.97685	0.829749		12.7823	0.399107
1:126978317:SELENOS	1	126978317	promoter	NM_173120	286900	628897	Selenos	selenoprotein S						55829	SELENOS	30396	ENSG00000131871				0.193548	0.342857	0.555556	0.814815	0.772727	0.575	0.74359	0.518519	0.636364	0.625	0.826087	0.405405	hyper						34.1791	0.000177554	Level 1	-4.89019	0.732396		-11.3296	0.521121		6.43939	0.654494
1:127003575:CHSY1	1	127003575	promoter	NM_001106268	292999	1311904	Chsy1	chondroitin sulfate synthase 1	DOID:0050814^temtamy preaxial brachydactyly syndrome;DOID:630^genetic disease;DOID:9001573^Experimental Liver Cirrhosis;DOID:9004538^Hearing Loss	PW:0000195^chondroitin sulfate biosynthetic pathway	DOID:0050814^temtamy preaxial brachydactyly syndrome			22856	CHSY1	17198	ENSG00000131873		O		0.752137	0.851485	0.746269	0.575	0.417582	0.541667	0.716216	0.532468	0.638554	0.5	0.493333	0.481013	hypo						-27.9792	3.07037e-09	Level 1	12.2032	0.138703		-1.47935	0.920471		13.6826	0.0822522
1:127003638:CHSY1	1	127003638	promoter	NM_001106268	292999	1311904	Chsy1	chondroitin sulfate synthase 1	DOID:0050814^temtamy preaxial brachydactyly syndrome;DOID:630^genetic disease;DOID:9001573^Experimental Liver Cirrhosis;DOID:9004538^Hearing Loss	PW:0000195^chondroitin sulfate biosynthetic pathway	DOID:0050814^temtamy preaxial brachydactyly syndrome			22856	CHSY1	17198	ENSG00000131873		O		0.783333	0.833333	0.868421	0.483871	0.513514	0.689655	0.666667	0.657895	0.810811	0.512821	0.708333	0.5	hypo						-26.4728	0.000478594	Level 1	15.8985	0.219548		0.651736	0.938894		15.2468	0.254604
1:127338802:ALDH1A3	1	127338802	promoter	NM_153300	266603	628662	Aldh1a3	aldehyde dehydrogenase 1 family, member A3			DOID:0060841^isolated microphthalmia 8			220	ALDH1A3	409	ENSG00000184254		O	O	0.21875	0.4	0.363636	0.5	0.714286	0.56	0.387097	0.346154	0.607143	0.52	0.65	0.533333	hyper						29.224	0.00830287	Level 1	-16.1637	0.307707		-4.86957	0.830697		-11.2941	0.476138
1:128348176:MEF2A	1	128348176	promoter	NM_001014035	309957	1359360	Mef2a	myocyte enhancer factor 2a			DOID:0060041^autism spectrum disorder;DOID:12930^dilated cardiomyopathy;DOID:1059^intellectual disability			4205	MEF2A	6993	ENSG00000068305				0.409836	0.586957	0.8	0.850575	0.903846	0.948052	0.875	0.944444	0.91	0.886598	0.974026	0.916667	hyper						31.6729	9.45541e-16	Level 1	1.19305	0.808904		2.32269	0.691303		-1.12964	0.810195
1:129782163:ARRDC4	1	129782163	promoter	NM_001047853	293019	1311763	Arrdc4	arrestin domain containing 4						91947	ARRDC4	28087	ENSG00000140450				0.541667	0.468085	0	0	0.953488	0.510638	0.488889	0.0217391	0.0204082	0	0.55814	0.892857		hypo		hypo			11.3632	0.277039		-33.2447	4.73294e-06	Level 1	4.83628	0.758347		-38.081	4.24422e-08
1:131456873:NR2F2	1	131456873	promoter	NM_080778	113984	69305	Nr2f2	nuclear receptor subfamily 2, group F, member 2			DOID:10763^hypertension;DOID:9352^type 2 diabetes mellitus;DOID:12930^dilated cardiomyopathy;DOID:3827^congenital diaphragmatic hernia			7026	NR2F2	7976	ENSG00000185551				0.338235	0.3	0.306452	0.621622	0.468085	0.636364	0.404255	0.520833	0.268293	0.673913	0.472727	0.644444	hyper						25.975	0.00014091	Level 1	-17.1128	0.109289		1.35015	0.938894		-18.4629	0.064206
1:131463194:NR2F2	1	131463194	promoter	NM_080778	113984	69305	Nr2f2	nuclear receptor subfamily 2, group F, member 2			DOID:10763^hypertension;DOID:9352^type 2 diabetes mellitus;DOID:12930^dilated cardiomyopathy;DOID:3827^congenital diaphragmatic hernia			7026	NR2F2	7976	ENSG00000185551				0.0888889	0.105263	0.129032	0.526316	0.407407	0.4375	0.241379	0.44	0.428571	0.590909	0.456522	0.590909	hyper						34.635	2.08045e-05	Level 1	-9.16129	0.563494		7.06093	0.726973		-16.2222	0.278628
1:131463257:NR2F2	1	131463257	promoter	NM_080778	113984	69305	Nr2f2	nuclear receptor subfamily 2, group F, member 2			DOID:10763^hypertension;DOID:9352^type 2 diabetes mellitus;DOID:12930^dilated cardiomyopathy;DOID:3827^congenital diaphragmatic hernia			7026	NR2F2	7976	ENSG00000185551				0.0555556	0.08	0.136364	0.333333	0.272727	0.4375	0.416667	0.555556	0.277778	0.470588	0.333333	0.666667	hyper						25.4646	0.00402596	Level 1	7.76836	0.675362		12.2555	0.5892		-4.48718	0.813238
1:134697217:RGMA	1	134697217	promoter	NM_001107524	308739	1311983	Rgma	repulsive guidance molecule BMP co-receptor a			DOID:3525^middle cerebral artery infarction;DOID:11446^sciatic neuropathy;DOID:3328^temporal lobe epilepsy;DOID:3525^middle cerebral artery infarction;DOID:2377^multiple sclerosis			56963	RGMA	30308	ENSG00000182175				0.756757	0.5	0.382353	0.266667	0.285714	0.242424	0.37931	0.28	0.259259	0.194444	0.407407	0.3	hypo						-28.7666	0.00136554	Level 1	4.49057	0.74918		2.65863	0.892159		1.83194	0.892408
1:140268422:NTRK3	1	140268422	promoter	NM_001270656	29613	3214	Ntrk3	neurotrophic receptor tyrosine kinase 3			DOID:3587^pancreatic ductal carcinoma;DOID:1793^pancreatic cancer			4916	NTRK3	8033	ENSG00000140538		O	O	0.8	0.777778	0.565217	0.421053	0.285714	0.5625	0.32	0.47619	0.142857	0.214286	0.47619	0.32	hypo						-27.6347	0.0458722	Level 1	-9.52381	0.586286		-7.85714	0.734961		-1.66667	0.908304
1:140598568:ISG20	1	140598568	promoter	NM_001008510	293052	1306407	Isg20	interferon stimulated exonuclease gene 20						3669	ISG20	6130	ENSG00000172183				0.578947	0.4	0.411765	0.5	0	0.125	0.142857	0.117647	0.296296	0.208333	0	0.238095	hypo						-28.7234	0.0243885	Level 1	-0.586941	0.907501		-5.6516	0.768619		5.06466	0.718309
1:140753772:ACAN	1	140753772	promoter	NM_022190	58968	68358	Acan	aggrecan	DOID:2256^osteochondrodysplasia;DOID:4480^achondroplasia;DOID:7148^rheumatoid arthritis;DOID:8398^osteoarthritis;DOID:84^osteochondritis dissecans;DOID:9001680^Familial Osteochondritis Dissecans;DOID:9002457^Experimental Arthritis;DOID:9007661^Dwarfism		DOID:90^degenerative disc disease;DOID:1824^status epilepticus;DOID:8398^osteoarthritis;DOID:6000^congestive heart failure;DOID:90^degenerative disc disease;DOID:4480^achondroplasia;DOID:7148^rheumatoid arthritis;DOID:2377^multiple sclerosis			176	ACAN	319	ENSG00000157766				0.245614	0.352941	0.310345	0.444444	0.702703	0.676471	0.25	0.37037	0.309524	0.545455	0.333333	0.4	hyper	hypo			O		33.0782	5.66722e-05	Level 1	-31.7687	0.0011613	Level 1	-19.9914	0.281938		-11.7773	0.411812
1:140753987:ACAN	1	140753987	promoter	NM_022190	58968	68358	Acan	aggrecan	DOID:2256^osteochondrodysplasia;DOID:4480^achondroplasia;DOID:7148^rheumatoid arthritis;DOID:8398^osteoarthritis;DOID:84^osteochondritis dissecans;DOID:9001680^Familial Osteochondritis Dissecans;DOID:9002457^Experimental Arthritis;DOID:9007661^Dwarfism		DOID:90^degenerative disc disease;DOID:1824^status epilepticus;DOID:8398^osteoarthritis;DOID:6000^congestive heart failure;DOID:90^degenerative disc disease;DOID:4480^achondroplasia;DOID:7148^rheumatoid arthritis;DOID:2377^multiple sclerosis			176	ACAN	319	ENSG00000157766				0.391304	0.388889	0.380952	0.791667	0.875	0.928571	0.894737	0.538462	0.592593	0.68	0.888889	0.65	hyper						48.1324	2.49839e-07	Level 1	-21.5643	0.0669305		-13.8262	0.412888		-7.7381	0.606739
1:140754307:ACAN	1	140754307	promoter	NM_022190	58968	68358	Acan	aggrecan	DOID:2256^osteochondrodysplasia;DOID:4480^achondroplasia;DOID:7148^rheumatoid arthritis;DOID:8398^osteoarthritis;DOID:84^osteochondritis dissecans;DOID:9001680^Familial Osteochondritis Dissecans;DOID:9002457^Experimental Arthritis;DOID:9007661^Dwarfism		DOID:90^degenerative disc disease;DOID:1824^status epilepticus;DOID:8398^osteoarthritis;DOID:6000^congestive heart failure;DOID:90^degenerative disc disease;DOID:4480^achondroplasia;DOID:7148^rheumatoid arthritis;DOID:2377^multiple sclerosis			176	ACAN	319	ENSG00000157766				0.1875	0.294118	0.6	0.642857	0.666667	0.866667	0.722222	0.714286	0.625	0.692308	0.785714	0.631579	hyper						36.9238	0.00675257	Level 1	-3.59043	0.846854		-2.77521	0.930095		-0.815217	0.908304
1:140754310:ACAN	1	140754310	promoter	NM_022190	58968	68358	Acan	aggrecan	DOID:2256^osteochondrodysplasia;DOID:4480^achondroplasia;DOID:7148^rheumatoid arthritis;DOID:8398^osteoarthritis;DOID:84^osteochondritis dissecans;DOID:9001680^Familial Osteochondritis Dissecans;DOID:9002457^Experimental Arthritis;DOID:9007661^Dwarfism		DOID:90^degenerative disc disease;DOID:1824^status epilepticus;DOID:8398^osteoarthritis;DOID:6000^congestive heart failure;DOID:90^degenerative disc disease;DOID:4480^achondroplasia;DOID:7148^rheumatoid arthritis;DOID:2377^multiple sclerosis			176	ACAN	319	ENSG00000157766				0.2	0.166667	0.5	0.666667	0.647059	0.625	0.611111	0.692308	0.5	0.75	0.642857	0.777778	hyper						36.7849	0.0083796	Level 1	-4.44444	0.827762		8.28283	0.733037		-12.7273	0.539764
1:140761638:ACAN	1	140761638	promoter	NM_022190	58968	68358	Acan	aggrecan	DOID:2256^osteochondrodysplasia;DOID:4480^achondroplasia;DOID:7148^rheumatoid arthritis;DOID:8398^osteoarthritis;DOID:84^osteochondritis dissecans;DOID:9001680^Familial Osteochondritis Dissecans;DOID:9002457^Experimental Arthritis;DOID:9007661^Dwarfism		DOID:90^degenerative disc disease;DOID:1824^status epilepticus;DOID:8398^osteoarthritis;DOID:6000^congestive heart failure;DOID:90^degenerative disc disease;DOID:4480^achondroplasia;DOID:7148^rheumatoid arthritis;DOID:2377^multiple sclerosis			176	ACAN	319	ENSG00000157766				0.194444	0.454545	0.357143	0.391304	0.68	0.607143	0.392857	0.571429	0.388889	0.545455	0.73913	0.535714	hyper						25.1836	0.0215926	Level 1	-12.0137	0.429234		3.69503	0.873623		-15.7088	0.30052
1:140841747:HAPLN3	1	140841747	promoter	NM_001008559	308773	1308098	Hapln3	hyaluronan and proteoglycan link protein 3						145864	HAPLN3	21446	ENSG00000140511				0.0333333	0.388889	0.433333	0.347826	0.666667	0.882353	0.807692	0.621622	0.518519	0.538462	0.55	0.64	hyper						31.7708	0.00215567	Level 1	3.50694	0.824367		-3.79464	0.871277		7.30159	0.600003
1:140997191:ABHD2	1	140997191	promoter	NM_001106275	293050	1311389	Abhd2	abhydrolase domain containing 2, acylglycerol lipase						11057	ABHD2	18717	ENSG00000140526				0.181818	0.407407	0.505376	0.714286	0.486111	0.627451	0.724638	0.68	0.850575	0.759036	0.701299	0.712329	hyper						25.1026	5.68828e-06	Level 1	14.7576	0.0465901		11.5322	0.28991		3.22539	0.688864
1:141191458:POLG	1	141191458	promoter	NM_053528	85472	620057	Polg	DNA polymerase gamma, catalytic subunit			DOID:1824^status epilepticus;DOID:0080123^mitochondrial DNA depletion syndrome 4b;DOID:700^mitochondrial metabolism disease;DOID:1826^epilepsy;DOID:0080122^Alpers-Huttenlocher syndrome;DOID:2377^multiple sclerosis;DOID:700^mitochondrial metabolism disease;DOID:0080122^Alpers-Huttenlocher syndrome;DOID:0080122^Alpers-Huttenlocher syndrome;DOID:3911^progeria;DOID:0111522^autosomal recessive progres…			5428	POLG	9179	ENSG00000140521		O		0.469388	0.465116	0.354839	0.258065	0.351351	0.366667	0.470588	0.355556	0.4	0.64	0.678571	0.55			hyper				-11.2494	0.307752		7.71391	0.554853		30.3606	0.0266588	Level 1	-22.6467	0.0781047
1:141200810:POLG	1	141200810	promoter	NM_053528	85472	620057	Polg	DNA polymerase gamma, catalytic subunit			DOID:1824^status epilepticus;DOID:0080123^mitochondrial DNA depletion syndrome 4b;DOID:700^mitochondrial metabolism disease;DOID:1826^epilepsy;DOID:0080122^Alpers-Huttenlocher syndrome;DOID:2377^multiple sclerosis;DOID:700^mitochondrial metabolism disease;DOID:0080122^Alpers-Huttenlocher syndrome;DOID:0080122^Alpers-Huttenlocher syndrome;DOID:3911^progeria;DOID:0111522^autosomal recessive progres…			5428	POLG	9179	ENSG00000140521		O		0.785714	0.710526	0.862069	0.518519	0.363636	0.727273	0.708333	0.535714	0.777778	0.772727	0.545455	0.545455	hypo						-26.6752	0.00511007	Level 1	15.8691	0.293996		10.9017	0.616764		4.9674	0.759756
1:141476993:PLIN1	1	141476993	promoter	NM_001308145	25629	3351	Plin1	perilipin 1			DOID:9970^obesity;DOID:9970^obesity;DOID:0070205^familial partial lipodystrophy type 4			5346	PLIN1	9076	ENSG00000166819				0.704762	0.813333	0.793103	0.703704	0.320755	0.347826	0.698413	0.539683	0.857143	0.568182	0.730769	0.385965	hypo						-29.6452	3.63576e-07	Level 1	22.1662	0.00621986		9.15033	0.510552		13.0159	0.191453
1:141476993:WDR93	1	141476993	promoter	NM_001191949	499189	1559862	Wdr93	WD repeat domain 93						56964	WDR93	26924	ENSG00000140527				0.704762	0.813333	0.793103	0.703704	0.320755	0.347826	0.698413	0.539683	0.857143	0.568182	0.730769	0.385965	hypo						-29.6452	3.63576e-07	Level 1	22.1662	0.00621986		9.15033	0.510552		13.0159	0.191453
1:141481548:PEX11A	1	141481548	promoter	NM_053487	85249	619842	Pex11a	peroxisomal biogenesis factor 11 alpha						8800	PEX11A	8852	ENSG00000166821				0.328767	0.346154	0.555556	0.731707	0.642857	0.696429	0.85	0.736842	0.772727	0.645161	0.645161	0.595745	hyper						29.653	1.39069e-05	Level 1	9.62378	0.3795		-6.67943	0.630374		16.3032	0.12551
1:141481548:PLIN1	1	141481548	promoter	NM_001308145	25629	3351	Plin1	perilipin 1			DOID:9970^obesity;DOID:9970^obesity;DOID:0070205^familial partial lipodystrophy type 4			5346	PLIN1	9076	ENSG00000166819				0.328767	0.346154	0.555556	0.731707	0.642857	0.696429	0.85	0.736842	0.772727	0.645161	0.645161	0.595745	hyper						29.653	1.39069e-05	Level 1	9.62378	0.3795		-6.67943	0.630374		16.3032	0.12551
1:141481548:WDR93	1	141481548	promoter	NM_001191949	499189	1559862	Wdr93	WD repeat domain 93						56964	WDR93	26924	ENSG00000140527				0.328767	0.346154	0.555556	0.731707	0.642857	0.696429	0.85	0.736842	0.772727	0.645161	0.645161	0.595745	hyper						29.653	1.39069e-05	Level 1	9.62378	0.3795		-6.67943	0.630374		16.3032	0.12551
1:141481617:PEX11A	1	141481617	promoter	NM_053487	85249	619842	Pex11a	peroxisomal biogenesis factor 11 alpha						8800	PEX11A	8852	ENSG00000166821				0.163265	0.121212	0.478261	0.6	0.5	0.666667	0.692308	0.451613	0.611111	0.347826	0.347826	0.181818	hyper			hyper			36.9188	1.34821e-05	Level 1	-0.759013	0.907501		-29.4118	0.0565353		28.6528	0.0190657
1:141481617:PLIN1	1	141481617	promoter	NM_001308145	25629	3351	Plin1	perilipin 1			DOID:9970^obesity;DOID:9970^obesity;DOID:0070205^familial partial lipodystrophy type 4			5346	PLIN1	9076	ENSG00000166819				0.163265	0.121212	0.478261	0.6	0.5	0.666667	0.692308	0.451613	0.611111	0.347826	0.347826	0.181818	hyper			hyper			36.9188	1.34821e-05	Level 1	-0.759013	0.907501		-29.4118	0.0565353		28.6528	0.0190657
1:141481617:WDR93	1	141481617	promoter	NM_001191949	499189	1559862	Wdr93	WD repeat domain 93						56964	WDR93	26924	ENSG00000140527				0.163265	0.121212	0.478261	0.6	0.5	0.666667	0.692308	0.451613	0.611111	0.347826	0.347826	0.181818	hyper			hyper			36.9188	1.34821e-05	Level 1	-0.759013	0.907501		-29.4118	0.0565353		28.6528	0.0190657
1:141583700:ANPEP	1	141583700	promoter	NM_031012	81641	2991	Anpep	alanyl aminopeptidase, membrane			DOID:2945^severe acute respiratory syndrome			290	ANPEP	500	ENSG00000166825			O	0.592593	0.588235	0.741935	0.5	0.277778	0.3125	0.461538	0.2	0.411765	0.428571	0	0.333333	hypo						-28.2963	0.0244123	Level 1	-1.48148	0.907501		-13.037	0.564268		11.5556	0.548004
1:141583835:ANPEP	1	141583835	promoter	NM_031012	81641	2991	Anpep	alanyl aminopeptidase, membrane			DOID:2945^severe acute respiratory syndrome			290	ANPEP	500	ENSG00000166825			O	0.745098	0.607143	0.633333	0.425	0.4	0.185185	0.621622	0.48	0.458333	0.363636	0.576923	0.25	hypo						-33.1073	0.000137689	Level 1	18.7058	0.17558		3.96739	0.847484		14.7384	0.331641
1:141583839:ANPEP	1	141583839	promoter	NM_031012	81641	2991	Anpep	alanyl aminopeptidase, membrane			DOID:2945^severe acute respiratory syndrome			290	ANPEP	500	ENSG00000166825			O	0.769231	0.551724	0.5	0.325	0.347826	0.259259	0.578947	0.208333	0.291667	0.285714	0.4	0.37931	hypo						-33.1091	0.000153973	Level 1	8.42377	0.554429		4.88889	0.806895		3.53488	0.81808
1:141583861:ANPEP	1	141583861	promoter	NM_031012	81641	2991	Anpep	alanyl aminopeptidase, membrane			DOID:2945^severe acute respiratory syndrome			290	ANPEP	500	ENSG00000166825			O	0.703704	0.766667	0.645161	0.294118	0.25	0.346154	0.645161	0.416667	0.4	0.285714	0.44	0.344828	hypo						-40.6729	1.10516e-06	Level 1	20.2381	0.145858		6.2381	0.735573		14	0.375868
1:141583981:ANPEP	1	141583981	promoter	NM_031012	81641	2991	Anpep	alanyl aminopeptidase, membrane			DOID:2945^severe acute respiratory syndrome			290	ANPEP	500	ENSG00000166825			O	0.837838	0.807692	0.8	0.5	0.590909	0.555556	0.85	0.375	0.64	0.482759	0.736842	0.545455	hypo						-26.2626	0.0108046	Level 1	8.37887	0.617002		1.5873	0.938894		6.79157	0.688929
1:141847696:ZFP710	1	141847696	promoter	NM_001134563	293044	1306491	Zfp710	zinc finger protein 710						374655	ZNF710	25352	ENSG00000140548				0.5	0.5	0.2	0.0909091	0.1	0.3125	0.263158	0.235294	0.380952	0.375	0.318182	0.25	hypo						-26.8116	0.0288796	Level 1	13.1579	0.41727		14.8148	0.493812		-1.65692	0.908304
1:141974259:SEMA4B	1	141974259	promoter	NM_001170462	293042	1307872	Sema4b	semaphorin 4B						10509	SEMA4B	10730	ENSG00000185033				0.666667	0.5	0.578947	0.210526	0.470588	0.0909091	0.375	0.555556	0.375	0.6	0.411765	0.375	hypo						-31.164	0.0167956	Level 1	16.3404	0.398794		16.5265	0.505367		-0.186047	0.908304
1:142125350:HDDC3	1	142125350	promoter	NM_001107528	308758	1311839	Hddc3	HD domain containing 3						374659	HDDC3	30522	ENSG00000184508				0.716981	0.754386	0.782609	0.52439	0.318841	0.430556	0.679487	0.546667	0.662651	0.650794	0.473118	0.394737	hypo						-31.9507	2.58937e-11	Level 1	20.0863	0.00283307		6.51964	0.588194		13.5666	0.0847563
1:142130595:HDDC3	1	142130595	promoter	NM_001107528	308758	1311839	Hddc3	HD domain containing 3						374659	HDDC3	30522	ENSG00000184508				0.647059	0.814815	0.826087	0.826087	0.571429	0.636364	0.888889	1	1	0.875	0.888889	0.913043		hyper					-5.90909	0.632705		27.1355	0.0095061	Level 1	20.1399	0.236549		6.99565	0.455838
1:142139938:UNC45A	1	142139938	promoter	NM_001037647	308759	1305357	Unc45a	unc-45 myosin chaperone A						55898	UNC45A	30594	ENSG00000140553				0.225806	0.4	0.576923	0.666667	0.785714	0.689655	0.782609	0.8	0.633333	0.777778	0.705882	0.642857	hyper						32.9195	0.00092033	Level 1	0.0588235	0.907501		-2.15873	0.935594		2.21755	0.886481
1:142139959:UNC45A	1	142139959	promoter	NM_001037647	308759	1305357	Unc45a	unc-45 myosin chaperone A						55898	UNC45A	30594	ENSG00000140553				0.210526	0.3	0.59375	0.736842	0.583333	0.62963	0.730769	0.5625	0.666667	0.684211	0.555556	0.666667	hyper						27.9601	0.00349058	Level 1	3.25203	0.82912		0.76447	0.938894		2.48756	0.873705
1:142184465:FES	1	142184465	promoter	NM_001108488	361597	1564385	Fes	FES proto-oncogene, tyrosine kinase						2242	FES	3657	ENSG00000182511		O	O	0.296296	0.142857	0.333333	0.2	0.6875	0.5	0.272727	0.15	0	0.37037	0.333333	0.0952381		hypo					19.2228	0.234593		-34.5768	0.0156301	Level 1	-19.3573	0.420114		-15.2194	0.287911
1:142724471:NMB	1	142724471	promoter	NM_001109149	499194	1562710	Nmb	neuromedin B			DOID:9970^obesity;DOID:9970^obesity			4828	NMB	7842	ENSG00000197696				0.278846	0.295082	0.567164	0.649123	0.59322	0.683544	0.774194	0.631579	0.705882	0.634615	0.711538	0.608696	hyper						27.9775	8.73299e-07	Level 1	5.97285	0.552681		0.717949	0.938894		5.2549	0.591142
1:142724471:WDR73	1	142724471	promoter	NM_001107525	308751	1306429	Wdr73	WD repeat domain 73			DOID:0060364^Galloway-Mowat syndrome 1			84942	WDR73	25928	ENSG00000177082				0.278846	0.295082	0.567164	0.649123	0.59322	0.683544	0.774194	0.631579	0.705882	0.634615	0.711538	0.608696	hyper						27.9775	8.73299e-07	Level 1	5.97285	0.552681		0.717949	0.938894		5.2549	0.591142
1:142724481:NMB	1	142724481	promoter	NM_001109149	499194	1562710	Nmb	neuromedin B			DOID:9970^obesity;DOID:9970^obesity			4828	NMB	7842	ENSG00000197696				0.264957	0.30303	0.578947	0.745455	0.603175	0.61039	0.701493	0.650794	0.661017	0.661017	0.714286	0.677966	hyper						27.9358	4.29655e-07	Level 1	2.58038	0.791887		3.8929	0.752129		-1.31252	0.889955
1:142724481:WDR73	1	142724481	promoter	NM_001107525	308751	1306429	Wdr73	WD repeat domain 73			DOID:0060364^Galloway-Mowat syndrome 1			84942	WDR73	25928	ENSG00000177082				0.264957	0.30303	0.578947	0.745455	0.603175	0.61039	0.701493	0.650794	0.661017	0.661017	0.714286	0.677966	hyper						27.9358	4.29655e-07	Level 1	2.58038	0.791887		3.8929	0.752129		-1.31252	0.889955
1:142730481:NMB	1	142730481	promoter	NM_001109149	499194	1562710	Nmb	neuromedin B			DOID:9970^obesity;DOID:9970^obesity			4828	NMB	7842	ENSG00000197696				0.765957	0.820513	0.815789	0.709677	0.472222	0.487179	0.652174	0.611111	0.636364	0.571429	0.62963	0.578947	hypo						-25.1217	0.00155284	Level 1	8.24598	0.555452		4.4228	0.818677		3.82318	0.7984
1:142730481:WDR73	1	142730481	promoter	NM_001107525	308751	1306429	Wdr73	WD repeat domain 73			DOID:0060364^Galloway-Mowat syndrome 1			84942	WDR73	25928	ENSG00000177082				0.765957	0.820513	0.815789	0.709677	0.472222	0.487179	0.652174	0.611111	0.636364	0.571429	0.62963	0.578947	hypo						-25.1217	0.00155284	Level 1	8.24598	0.555452		4.4228	0.818677		3.82318	0.7984
1:142733135:NMB	1	142733135	promoter	NM_001109149	499194	1562710	Nmb	neuromedin B			DOID:9970^obesity;DOID:9970^obesity			4828	NMB	7842	ENSG00000197696				0.788321	0.867769	0.847059	0.626087	0.5	0.481481	0.787234	0.615385	0.783784	0.706522	0.574713	0.54878	hypo						-28.4475	4.29586e-12	Level 1	19.2087	0.000547336		6.65982	0.517328		12.5489	0.0608842
1:142733135:WDR73	1	142733135	promoter	NM_001107525	308751	1306429	Wdr73	WD repeat domain 73			DOID:0060364^Galloway-Mowat syndrome 1			84942	WDR73	25928	ENSG00000177082				0.788321	0.867769	0.847059	0.626087	0.5	0.481481	0.787234	0.615385	0.783784	0.706522	0.574713	0.54878	hypo						-28.4475	4.29586e-12	Level 1	19.2087	0.000547336		6.65982	0.517328		12.5489	0.0608842
1:143401405:FSD2	1	143401405	promoter	NM_001191627	308779	1305167	Fsd2	fibronectin type III and SPRY domain containing 2						123722	FSD2	18024	ENSG00000186628				0.512821	0.714286	0.711111	0.766667	0.761905	0.84375	0.689655	0.6	0.325	0.585366	0.68	0.606061		hypo					14.1403	0.140352		-27.331	0.00521981	Level 1	-17.23	0.253784		-10.101	0.472594
1:143401405:WHAMM	1	143401405	promoter	NM_001130728	293057	1563506	Whamm	WASP homolog associated with actin, golgi membranes and microtubules						123720	WHAMM	30493	ENSG00000156232				0.512821	0.714286	0.711111	0.766667	0.761905	0.84375	0.689655	0.6	0.325	0.585366	0.68	0.606061		hypo					14.1403	0.140352		-27.331	0.00521981	Level 1	-17.23	0.253784		-10.101	0.472594
1:143536360:HOMER2	1	143536360	promoter	NM_053309	29547	620705	Homer2	homer scaffold protein 2			DOID:0110589^autosomal dominant nonsyndromic deafness 68			9455	HOMER2	17513	ENSG00000103942				0.934783	0.771429	0.676471	0.611111	0.5	0.428571	0.775	0.545455	0.680851	0.466667	0.478261	0.592593	hypo						-28.544	0.000686506	Level 1	15.1744	0.255515		-1.07558	0.938894		16.25	0.222803
1:144235909:ADAMTSL3	1	144235909	promoter	NM_001107533	308787	1305155	Adamtsl3	ADAMTS-like 3						57188	ADAMTSL3	14633	ENSG00000156218				0.0689655	0.368421	0.533333	0.65625	0.428571	0.578947	0.388889	0.285714	0.592593	0.380952	0.333333	0.48	hyper						28.7121	0.0114849	Level 1	-9.93349	0.554595		-15.6962	0.446927		5.76271	0.745761
1:145701984:TMC3	1	145701984	promoter	NM_001170432	293065	1308063	Tmc3	transmembrane channel-like 3						342125	TMC3	22995	ENSG00000188869				0.794118	0.782609	0.368421	0.45	0.0416667	0	0.333333	0.409091	0.705882	0.32	0.411765	0.4375	hypo	hyper			O		-52.292	4.19678e-08	Level 2	32.0191	0.0153679	Level 1	21.802	0.24861		10.2171	0.561446
1:145702120:TMC3	1	145702120	promoter	NM_001170432	293065	1308063	Tmc3	transmembrane channel-like 3						342125	TMC3	22995	ENSG00000188869				0.866667	0.708333	0.706897	0.5	0.487805	0.487805	0.844444	0.73913	0.941176	0.638298	0.534884	0.682927	hypo	hyper			O		-27.3394	0.000106666	Level 1	34.0333	8.94108e-06	Level 1	12.6654	0.419911		21.3679	0.0104394
1:145871012:IL16	1	145871012	promoter	NM_001105749	116996	1583872	Il16	interleukin 16			DOID:3388^periodontal disease;DOID:3068^glioblastoma multiforme;DOID:5154^borna disease;DOID:2841^asthma;DOID:2841^asthma;DOID:8544^chronic fatigue syndrome;DOID:0050589^inflammatory bowel disease;DOID:3083^chronic obstructive pulmonary disease;DOID:3069^astrocytoma;DOID:4483^rhinitis;DOID:10283^prostate cancer			3603	IL16	5980	ENSG00000172349				0.369565	0.486486	0.689655	0.65625	0.8125	0.807692	0.9	0.842105	0.848485	0.777778	0.72	0.825	hyper						26.4484	0.00329046	Level 1	10.1587	0.387227		2.7577	0.882677		7.40103	0.539303
1:145871059:IL16	1	145871059	promoter	NM_001105749	116996	1583872	Il16	interleukin 16			DOID:3388^periodontal disease;DOID:3068^glioblastoma multiforme;DOID:5154^borna disease;DOID:2841^asthma;DOID:2841^asthma;DOID:8544^chronic fatigue syndrome;DOID:0050589^inflammatory bowel disease;DOID:3083^chronic obstructive pulmonary disease;DOID:3069^astrocytoma;DOID:4483^rhinitis;DOID:10283^prostate cancer			3603	IL16	5980	ENSG00000172349				0.459459	0.357143	0.666667	0.78125	0.914286	1	0.814815	0.864865	0.953488	0.933333	0.740741	0.853659	hyper						41.4764	7.19181e-09	Level 1	-0.905675	0.907501		-6.55819	0.628111		5.65252	0.556138
1:145871069:IL16	1	145871069	promoter	NM_001105749	116996	1583872	Il16	interleukin 16			DOID:3388^periodontal disease;DOID:3068^glioblastoma multiforme;DOID:5154^borna disease;DOID:2841^asthma;DOID:2841^asthma;DOID:8544^chronic fatigue syndrome;DOID:0050589^inflammatory bowel disease;DOID:3083^chronic obstructive pulmonary disease;DOID:3069^astrocytoma;DOID:4483^rhinitis;DOID:10283^prostate cancer			3603	IL16	5980	ENSG00000172349				0.2	0.243243	0.441176	0.722222	0.757576	0.774194	0.666667	0.588235	0.860465	0.75	0.866667	0.820513	hyper						45.7547	5.41286e-09	Level 1	-2.88462	0.815838		7.02247	0.628111		-9.90709	0.404019
1:145871256:IL16	1	145871256	promoter	NM_001105749	116996	1583872	Il16	interleukin 16			DOID:3388^periodontal disease;DOID:3068^glioblastoma multiforme;DOID:5154^borna disease;DOID:2841^asthma;DOID:2841^asthma;DOID:8544^chronic fatigue syndrome;DOID:0050589^inflammatory bowel disease;DOID:3083^chronic obstructive pulmonary disease;DOID:3069^astrocytoma;DOID:4483^rhinitis;DOID:10283^prostate cancer			3603	IL16	5980	ENSG00000172349				0.416667	0.481481	0.594595	0.769231	0.8	0.758621	0.777778	0.724138	0.740741	0.925926	0.789474	0.78125	hyper						27.6471	0.00277222	Level 1	-2.94826	0.822639		4.82717	0.745154		-7.77543	0.539839
1:145881653:IL16	1	145881653	promoter	NM_001105749	116996	1583872	Il16	interleukin 16			DOID:3388^periodontal disease;DOID:3068^glioblastoma multiforme;DOID:5154^borna disease;DOID:2841^asthma;DOID:2841^asthma;DOID:8544^chronic fatigue syndrome;DOID:0050589^inflammatory bowel disease;DOID:3083^chronic obstructive pulmonary disease;DOID:3069^astrocytoma;DOID:4483^rhinitis;DOID:10283^prostate cancer			3603	IL16	5980	ENSG00000172349				0.176471	0.151515	0.428571	0.173913	0.08	0.133333	0.357143	0.285714	0.555556	0.315789	0.521739	0.387097		hyper	hyper				-10.0289	0.348847		25.6349	0.0446121	Level 1	28.3975	0.0425708	Level 1	-2.76256	0.869879
1:145882308:IL16	1	145882308	promoter	NM_001105749	116996	1583872	Il16	interleukin 16			DOID:3388^periodontal disease;DOID:3068^glioblastoma multiforme;DOID:5154^borna disease;DOID:2841^asthma;DOID:2841^asthma;DOID:8544^chronic fatigue syndrome;DOID:0050589^inflammatory bowel disease;DOID:3083^chronic obstructive pulmonary disease;DOID:3069^astrocytoma;DOID:4483^rhinitis;DOID:10283^prostate cancer			3603	IL16	5980	ENSG00000172349				0.284404	0.336538	0.491803	0.688525	0.710526	0.686567	0.675325	0.662338	0.536585	0.693548	0.697674	0.717949	hyper						34.5713	1.90681e-11	Level 1	-7.31971	0.412014		0.746139	0.938894		-8.06585	0.355103
1:145932760:CFAP161	1	145932760	promoter	NM_001100581	308794	1310371	Cfap161	cilia and flagella associated protein 161						161502	CFAP161	26782	ENSG00000156206				0.115385	0.0957447	0.242857	0.351351	0.45098	0.441558	0.315789	0.324324	0.333333	0.464286	0.369231	0.43299	hyper						26.91	8.73995e-09	Level 1	-8.58911	0.374125		1.11273	0.938894		-9.70183	0.289605
1:146737731:FAH	1	146737731	promoter	NM_017181	29383	61932	Fah	fumarylacetoacetate hydrolase			DOID:10763^hypertension;DOID:0050726^tyrosinemia type I;DOID:0050726^tyrosinemia type I;DOID:5082^liver cirrhosis;DOID:0050726^tyrosinemia type I;DOID:0050726^tyrosinemia type I;DOID:0050726^tyrosinemia type I			2184	FAH	3579	ENSG00000103876		O		0.638889	0.457143	0.74359	0.615385	0.518519	0.52	0.794118	0.73913	0.823529	0.736842	0.78125	0.83871		hyper					-7.97203	0.523927		25.2747	0.042401	Level 1	25.4221	0.117733		-0.147414	0.908304
1:146737743:FAH	1	146737743	promoter	NM_017181	29383	61932	Fah	fumarylacetoacetate hydrolase			DOID:10763^hypertension;DOID:0050726^tyrosinemia type I;DOID:0050726^tyrosinemia type I;DOID:5082^liver cirrhosis;DOID:0050726^tyrosinemia type I;DOID:0050726^tyrosinemia type I;DOID:0050726^tyrosinemia type I			2184	FAH	3579	ENSG00000103876		O		0.136364	0.147059	0.463415	0.5625	0.0909091	0.269231	0.605263	0.354839	0.641026	0.35	0.4	0.45		hyper					0.123249	0.854608		29.2963	0.00771059	Level 1	15.6667	0.384098		13.6296	0.312513
1:151218426:GRM5	1	151218426	promoter	NM_017012	24418	2746	Grm5	glutamate metabotropic receptor 5			DOID:5419^schizophrenia	04080^Neuroactive ligand-receptor interaction;04020^Calcium signaling pathway	05016^Huntington's disease	2915	GRM5	4597	ENSG00000168959	O		O	0.368421	0.6	0.6875	0.363636	0.193548	0.32	0.529412	0.434783	0.259259	0.5	0.423077	0.26087	hypo						-27.5092	0.01365	Level 1	10.6008	0.51473		10.6008	0.607853		0	0.908304
1:152071875:RAB38	1	152071875	promoter	NM_145774	252916	628752	Rab38	RAB38, member RAS oncogene family			DOID:14330^Parkinson's disease;DOID:3753^Hermansky-Pudlak syndrome;DOID:576^proteinuria			23682	RAB38	9776	ENSG00000123892				0.446809	0.540541	0.78125	0.694444	0.827586	0.942857	0.736842	0.806452	0.962963	0.846154	0.902439	0.806452	hyper						25.1034	0.00199142	Level 1	2.41558	0.831058		3.58559	0.790568		-1.17	0.907266
1:155147294:DLG2	1	155147294	promoter	NM_022282	64053	619895	Dlg2	discs large MAGUK scaffold protein 2			DOID:0060072^benign neoplasm;DOID:305^carcinoma;DOID:162^cancer			1740	DLG2	2901	ENSG00000150672				0.289855	0.25	0.339286	0.214286	0.119403	0.21875	0.44	0.428571	0.4375	0.316667	0.385714	0.420455		hyper					-10.5987	0.112842		25.4079	3.52961e-05	Level 1	19.8916	0.00542479		5.51635	0.553512
1:162330112:ALG8	1	162330112	promoter	NM_001034127	293129	1305468	Alg8	ALG8, alpha-1,3-glucosyltransferase			DOID:0050770^polycystic liver disease;DOID:0080560^congenital disorder of glycosylation Ih			79053	ALG8	23161	ENSG00000159063		O		0.37037	0.375	0.456522	0.458333	0.2	0.176471	0.615385	0.516129	0.30303	0.470588	0.448276	0.625			hyper				-14.6221	0.122368		23.301	0.0305555		26.4239	0.019813	Level 1	-3.12298	0.816784
1:162394439:THRSP	1	162394439	promoter	NM_012703	25357	3859	Thrsp	thyroid hormone responsive			DOID:1094^attention deficit hyperactivity disorder			7069	THRSP	11800	ENSG00000151365				0.4	0.192308	0.695652	0.9	0.875	0.956522	0.896552	0.8125	1	0.969697	1	0.85	hyper						49.4197	6.43386e-10	Level 1	-1.02145	0.906346		4.09091	0.658625		-5.11236	0.542381
1:162394465:THRSP	1	162394465	promoter	NM_012703	25357	3859	Thrsp	thyroid hormone responsive			DOID:1094^attention deficit hyperactivity disorder			7069	THRSP	11800	ENSG00000151365				0.6	0.4	0.8	0.904762	0.954545	1	1	0.9375	0.884615	1	0.965517	0.947368	hyper						34.2735	1.07014e-05	Level 1	-1.13174	0.874516		1.79848	0.841381		-2.93023	0.635811
1:162722022:AQP11	1	162722022	promoter	NM_173105	286758	628763	Aqp11	aquaporin 11						282679	AQP11	19940	ENSG00000178301				0.272727	0.483871	0.48	0.72	0.558824	0.791667	0.533333	0.55	0.607143	0.645161	0.695652	0.48	hyper						27.0204	0.00858545	Level 1	-11.0596	0.471365		-6.71039	0.711586		-4.34924	0.785065
1:163098412:OMP	1	163098412	promoter	NM_012616	24612	3231	Omp	olfactory marker protein						4975	OMP	8136	ENSG00000254550				0.85	0.8	0.6	0.384615	0.4	0.25	0.214286	0.142857	0.461538	0.6	0.142857	0.230769	hypo						-41.4706	0.000396372	Level 1	-3.51852	0.856625		-1.66667	0.938894		-1.85185	0.908304
1:163098421:OMP	1	163098421	promoter	NM_012616	24612	3231	Omp	olfactory marker protein						4975	OMP	8136	ENSG00000254550				0.761905	0.73913	0.517241	0.266667	0.368421	0.0625	0.166667	0.176471	0.352941	0.3	0.105263	0.0714286	hypo						-44.0851	2.30329e-05	Level 1	2.08696	0.893715		-7.01887	0.714491		9.10582	0.550339
1:163101318:OMP	1	163101318	promoter	NM_012616	24612	3231	Omp	olfactory marker protein						4975	OMP	8136	ENSG00000254550				0.903846	0.846154	0.871795	0.578947	0.65	0.421053	0.75	0.83871	0.863636	0.681818	0.771429	0.583333	hypo	hyper			O		-32.5199	0.000103661	Level 1	26.3091	0.0422613	Level 1	13.9634	0.501315		12.3457	0.356679
1:163101563:OMP	1	163101563	promoter	NM_012616	24612	3231	Omp	olfactory marker protein						4975	OMP	8136	ENSG00000254550				0.741379	0.666667	0.796296	0.54	0.289474	0.301887	0.591837	0.447368	0.564103	0.378378	0.533333	0.362069	hypo						-35.3218	6.75871e-08	Level 1	15.6704	0.164531		3.84498	0.808948		11.8254	0.3242
1:163101623:OMP	1	163101623	promoter	NM_012616	24612	3231	Omp	olfactory marker protein						4975	OMP	8136	ENSG00000254550				0.777778	0.829268	0.789474	0.714286	0.486486	0.431373	0.725	0.59375	0.846154	0.558824	0.459459	0.531915	hypo						-26.8537	0.000236111	Level 1	20.1274	0.0582553		-1.15061	0.938894		21.2781	0.0396386
1:163130311:CAPN5	1	163130311	promoter	NM_134461	171495	620084	Capn5	calpain 5			DOID:9719^neovascular inflammatory vitreoretinopathy			726	CAPN5	1482	ENSG00000149260		O		0.84	0.818182	0.772727	0.538462	0.4	0.357143	0.666667	0.588235	0.928571	0.380952	0.529412	0.615385	hypo						-38.3023	0.00132272	Level 1	28.882	0.125383		6.16246	0.830345		22.7195	0.225084
1:163393863:GUCY2E	1	163393863	promoter	NM_130737	113911	69322	Gucy2e	guanylate cyclase 2E			DOID:14791^Leber congenital amaurosis										0.5	0	0.55	0	0.333333	0.0416667	0.333333	0.533333	0	0	0.423077	0	hypo						-27.7908	0.0103317	Level 1	16.1356	0.272604		7.77845	0.628111		8.35714	0.588849
1:163442977:LRRC32	1	163442977	promoter	NM_001170434	293135	1309087	Lrrc32	leucine rich repeat containing 32						2615	LRRC32	4161	ENSG00000137507				0.133333	0.240741	0.304348	0.648649	0.722222	0.777778	0.674419	0.536585	0.644444	0.763158	0.64	0.787234	hyper						48.2414	1.26248e-11	Level 1	-8.9845	0.479635		1.59259	0.938894		-10.5771	0.355133
1:163442980:LRRC32	1	163442980	promoter	NM_001170434	293135	1309087	Lrrc32	leucine rich repeat containing 32						2615	LRRC32	4161	ENSG00000137507				0.431818	0.345455	0.522727	0.692308	0.837838	0.892857	0.673469	0.73913	0.73913	0.891892	0.75	0.891304	hyper						37.1503	3.26511e-07	Level 1	-8.17649	0.459383		4.16177	0.740792		-12.3383	0.185008
1:163443020:LRRC32	1	163443020	promoter	NM_001170434	293135	1309087	Lrrc32	leucine rich repeat containing 32						2615	LRRC32	4161	ENSG00000137507				0.0555556	0.135135	0.365079	0.5	0.571429	0.8	0.431818	0.4375	0.520833	0.607843	0.652174	0.54717	hyper						42.3089	1.07115e-11	Level 1	-14.7285	0.207967		-1.15702	0.938894		-13.5714	0.21884
1:163443100:LRRC32	1	163443100	promoter	NM_001170434	293135	1309087	Lrrc32	leucine rich repeat containing 32						2615	LRRC32	4161	ENSG00000137507				0.56	0.513158	0.61194	0.728814	0.851852	0.862745	0.45	0.907407	0.844828	0.873016	0.865385	0.935484	hyper						25.1343	1.25018e-05	Level 1	-4.78177	0.579059		8.16798	0.394907		-12.9497	0.0594414
1:163443137:LRRC32	1	163443137	promoter	NM_001170434	293135	1309087	Lrrc32	leucine rich repeat containing 32						2615	LRRC32	4161	ENSG00000137507				0.552632	0.5	0.520548	0.788462	0.859649	0.866667	0.521739	0.796296	0.836364	0.833333	0.84	0.870968	hyper						31.3433	1.81444e-08	Level 1	-10.863	0.222238		1.06523	0.938894		-11.9282	0.135524
1:163443163:LRRC32	1	163443163	promoter	NM_001170434	293135	1309087	Lrrc32	leucine rich repeat containing 32						2615	LRRC32	4161	ENSG00000137507				0.611765	0.367816	0.385714	0.678571	0.843137	0.76087	0.617021	0.74	0.383333	0.746032	0.72549	0.75	hyper						29.9492	3.51474e-07	Level 1	-19.1291	0.0244653		-1.67906	0.910797		-17.45	0.0385026
1:163443262:LRRC32	1	163443262	promoter	NM_001170434	293135	1309087	Lrrc32	leucine rich repeat containing 32						2615	LRRC32	4161	ENSG00000137507				0.319444	0.285714	0.421053	0.591837	0.526316	0.702128	0.361111	0.789474	0.711111	0.575	0.675676	0.685714	hyper						27.6989	3.50656e-05	Level 1	1.83118	0.878893		3.09168	0.860153		-1.2605	0.908304
1:163443386:LRRC32	1	163443386	promoter	NM_001170434	293135	1309087	Lrrc32	leucine rich repeat containing 32						2615	LRRC32	4161	ENSG00000137507				0.36	0.958333	0.333333	0.882353	1	1	0.307692	0.461538	1	1	0.409091	0.866667	hyper	hypo			O		41.1238	7.05141e-06	Level 1	-35.9184	0.00244635	Level 1	-22.2342	0.114921		-13.6842	0.480899
1:163444015:LRRC32	1	163444015	promoter	NM_001170434	293135	1309087	Lrrc32	leucine rich repeat containing 32						2615	LRRC32	4161	ENSG00000137507				0.7	0.823529	0.590909	0.363636	0.419355	0.5	0.333333	0.535714	0.368421	0.5	0.555556	0.5	hypo						-27.5362	0.0196751	Level 1	0.224536	0.907501		9.4416	0.629842		-9.21707	0.562192
1:163796025:WNT11	1	163796025	promoter	NM_080401	140584	621463	Wnt11	Wnt family member 11			DOID:4450^renal cell carcinoma	04310^Wnt signaling pathway;04340^Hedgehog signaling pathway	05200^Pathways in cancer;05217^Basal cell carcinoma	7481	WNT11	12776	ENSG00000085741				0.55814	0.348837	0.26087	0.166667	0.205882	0.0813953	0.222222	0.178218	0.191919	0.215054	0.3	0.28169	hypo						-26.2423	1.19858e-09	Level 1	4.59163	0.501187		11.578	0.128964		-6.98632	0.335836
1:163797360:WNT11	1	163797360	promoter	NM_080401	140584	621463	Wnt11	Wnt family member 11			DOID:4450^renal cell carcinoma	04310^Wnt signaling pathway;04340^Hedgehog signaling pathway	05200^Pathways in cancer;05217^Basal cell carcinoma	7481	WNT11	12776	ENSG00000085741				0.508197	0.416667	0.245614	0.102564	0.142857	0.0434783	0.130435	0.0588235	0.1	0.0909091	0.107143	0.0666667	hypo						-30.0249	1.10151e-07	Level 1	0.0749906	0.907501		-0.47446	0.938894		0.549451	0.908304
1:164221072:MAP6	1	164221072	promoter	NM_017204	29457	61804	Map6	microtubule-associated protein 6			DOID:5419^schizophrenia			4135	MAP6	6868	ENSG00000171533				0.256098	0.339286	0.608696	0.444444	0.227273	0.291667	0.604167	0.4	0.72093	0.4	0.407407	0.457143		hyper					-5.70652	0.520946		25.4876	0.00385206	Level 1	10.7668	0.493233		14.7208	0.206221
1:164660320:SLCO2B1	1	164660320	promoter	NM_080786	140860	621391	Slco2b1	solute carrier organic anion transporter family, member 2b1						11309	SLCO2B1	10962	ENSG00000137491	O		O	0.666667	0.875	0.722222	0.677419	0.454545	0.25	0.769231	0.6875	0.607143	0.75	0.5625	0.36	hypo						-25.1682	0.011937	Level 1	16.3986	0.310838		3.82082	0.872321		12.5778	0.417436
1:165169986:LIPT2	1	165169986	promoter	NM_001108917	365314	1305211	Lipt2	lipoyl(octanoyl) transferase 2						387787	LIPT2	37216	ENSG00000175536		O		0.162162	0.511628	0.625	0.08	0.111111	0.255814	0.5	0.36	0.195122	0.290323	0.424242	0.166667	hypo						-26.511	0.000700853	Level 1	16.9872	0.117086		13.4411	0.362733		3.5461	0.794775
1:165295314:P4HA3	1	165295314	promoter	NM_198775	361612	735150	P4ha3	prolyl 4-hydroxylase subunit alpha 3						283208	P4HA3	30135	ENSG00000149380				0.34	0.333333	0.538462	0.827586	0.73913	0.733333	0.76	0.45	0.409091	0.64	0.705882	0.705882	hyper						38.4367	4.90623e-05	Level 1	-22.3881	0.124675		-9.81533	0.628111		-12.5727	0.466455
1:165530830:DNAJB13	1	165530830	promoter	NM_001005885	308857	1359131	Dnajb13	DnaJ heat shock protein family (Hsp40) member B13			DOID:0110610^primary ciliary dyskinesia 34			374407	DNAJB13	30718	ENSG00000187726				0.615385	0.8	0.777778	0.52	0.258065	0.272727	0.619048	0.166667	0.222222	0.470588	0.416667	0.347826	hypo						-36.3148	0.000146879	Level 1	-2.67094	0.860983		6.00962	0.779219		-8.68056	0.573204
1:165684801:PLEKHB1	1	165684801	promoter	NM_172033	64471	621614	Plekhb1	pleckstrin homology domain containing B1						58473	PLEKHB1	19079	ENSG00000021300				0.388889	0.321429	0.472222	0.923077	0.576923	0.789474	1	0.882353	0.709677	0.818182	0.666667	0.769231	hyper						36.0563	0.000121741	Level 1	7.52575	0.560348		-0.58464	0.938894		8.11039	0.559789
1:165685099:PLEKHB1	1	165685099	promoter	NM_172033	64471	621614	Plekhb1	pleckstrin homology domain containing B1						58473	PLEKHB1	19079	ENSG00000021300				0.444444	0.458333	0.714286	0.869565	0.85	0.75	0.84	0.571429	0.526316	0.933333	0.636364	0.75	hyper						29.6418	0.00413787	Level 1	-16.897	0.263409		-7.64101	0.649019		-9.25599	0.55325
1:166001306:P2RY6	1	166001306	promoter	NM_057124	117264	620269	P2ry6	pyrimidinergic receptor P2Y6				04080^Neuroactive ligand-receptor interaction		5031	P2RY6	8543	ENSG00000171631				0.465116	0	0	0	0	0.111111	0.565217	0	0	0.588235	0.384615	0.0714286			hyper				-14.714	0.0245609		10.8447	0.181294		33.3786	7.90596e-05	Level 1	-22.5338	0.0233158
1:166533393:PDE2A	1	166533393	promoter	NM_001143847	81743	620965	Pde2a	phosphodiesterase 2A			DOID:0050700^cardiomyopathy			5138	PDE2A	8777	ENSG00000186642	O		O	0.459459	0.603448	0.5	0.4375	0.2	0.413043	0.580645	0.327869	0.538462	0.567568	0.693878	0.526316			hyper				-17.3508	0.023575		11.6051	0.299922		25.2124	0.00819144	Level 1	-13.6072	0.220346
1:167204418:ART5	1	167204418	promoter	NM_001013039	259167	628834	Art5	ADP-ribosyltransferase 5						116969	ART5	24049	ENSG00000167311				0.475	0.8	0.807692	0.448276	0.526316	0.1	0.633333	0.642857	0.714286	0.37037	0.548387	0.44	hypo	hyper			O		-40.4449	2.14988e-07	Level 1	35.9848	0.000340399	Level 1	15.1013	0.416488		20.8835	0.112849
1:167321512:NUP98	1	167321512	promoter	NM_031074	81738	71033	Nup98	nucleoporin 98 and 96 precursor			DOID:5603^T-cell acute lymphoblastic leukemia			4928	NUP98	8068	ENSG00000110713				0.588235	0.5	0.5	0.25	0.173913	0.565217	0.478261	0.357143	0.441176	0.409091	0.3	0.5	hypo						-25.3396	0.00606834	Level 1	13.487	0.337362		10.6077	0.555123		2.87926	0.851562
1:168795737:OLR119	1	168795737	promoter	NM_001000153	293255	1334425	Olr119	olfactory receptor 119						282763	OR51B5	19599	ENSG00000167355				0.648649	0.565217	0.708333	0.315789	0.314286	0.451613	0.454545	0.423077	0.409091	0.3	0.291667	0.416667	hypo						-28.7088	0.00265199	Level 1	6.81438	0.605422		-2.24359	0.923151		9.05797	0.550286
1:169387916:OLR150	1	169387916	promoter	NM_001000739	405001	1333444	Olr150	olfactory receptor 150													0.82	0.763441	0.5	0.5	0	0.637681	0.409091	0.397059	0.236364	0.819444	0.739583	0	hypo			hypo			-31.6019	1.52835e-08	Level 1	-4.43122	0.657899		23.5337	0.00388799		-27.9649	1.44998e-05
1:170463094:TIMM10B	1	170463094	promoter	NM_053371	84384	71097	Timm10b	translocase of inner mitochondrial membrane 10B						26515	TIMM10B	4022	ENSG00000132286				0.642857	0.619048	0.515152	0.526316	0.235294	0.272727	0.555556	0.4	0.451613	0.583333	0.411765	0.516129	hypo						-27.828	0.00360003	Level 1	16.0273	0.25096		19.0997	0.264319		-3.07237	0.828694
1:170583263:RRP8	1	170583263	promoter	NM_001008346	308911	1308302	Rrp8	ribosomal RNA processing 8						23378	RRP8	29030	ENSG00000132275				0.789474	0.83871	0.931034	0.761905	0.461538	0.423077	0.736842	0.72	0.724138	0.944444	0.551724	0.541667	hypo						-31.2692	0.000362689	Level 1	19.1781	0.20144		11.3641	0.591271		7.81401	0.588632
1:170627661:DCHS1	1	170627661	promoter	NM_001107544	308912	1309878	Dchs1	dachsous cadherin-related 1			DOID:0080585^Van Maldergem syndrome 1;DOID:988^mitral valve prolapse;DOID:988^mitral valve prolapse			8642	DCHS1	13681	ENSG00000166341				0.865854	0.847222	0.896552	0.5625	0.491228	0.516667	0.810345	0.6	0.75	0.581818	0.476923	0.42029	hypo						-34.6712	3.44132e-11	Level 1	20.2545	0.0102247		-3.44396	0.812741		23.6984	0.000695868
1:170627672:DCHS1	1	170627672	promoter	NM_001107544	308912	1309878	Dchs1	dachsous cadherin-related 1			DOID:0080585^Van Maldergem syndrome 1;DOID:988^mitral valve prolapse;DOID:988^mitral valve prolapse			8642	DCHS1	13681	ENSG00000166341				0.709302	0.84507	0.793651	0.508475	0.433333	0.460317	0.803279	0.571429	0.708333	0.644068	0.444444	0.38806	hypo						-31.024	1.99048e-08	Level 1	23.6264	0.00107221		1.97395	0.899907		21.6524	0.00302944
1:174412707:NRIP3	1	174412707	promoter	NM_001108498	361625	1304777	Nrip3	nuclear receptor interacting protein 3						56675	NRIP3	1167	ENSG00000175352				0.371429	0.607143	0.481481	0.791667	0.727273	0.807692	0.538462	0.695652	0.708333	0.588235	0.703704	0.65625	hyper						30	0.00253614	Level 1	-11.1111	0.481047		-11.9883	0.507728		0.877193	0.908304
1:175442621:ADM	1	175442621	promoter	NM_012715	25026	2047	Adm	adrenomedullin			DOID:10763^hypertension;DOID:2921^glomerulonephritis;DOID:2921^glomerulonephritis;DOID:5199^ureteral obstruction;DOID:11984^hypertrophic cardiomyopathy;DOID:13603^obstructive jaundice;DOID:14115^toxic shock syndrome;DOID:14115^toxic shock syndrome;DOID:6000^congestive heart failure;DOID:10824^malignant hypertension;DOID:10763^hypertension;DOID:2018^hyperinsulinism;DOID:341^peripheral vascular dis…			133	ADM	259	ENSG00000148926				0.675676	0.666667	0.428571	0.2	0.366667	0.357143	0.173913	0.5625	0.35	0.6	0.368421	0.444444	hypo						-29.3351	0.00951297	Level 1	1.69492	0.907501		15.165	0.501531		-13.4701	0.452879
1:175443824:ADM	1	175443824	promoter	NM_012715	25026	2047	Adm	adrenomedullin			DOID:10763^hypertension;DOID:2921^glomerulonephritis;DOID:2921^glomerulonephritis;DOID:5199^ureteral obstruction;DOID:11984^hypertrophic cardiomyopathy;DOID:13603^obstructive jaundice;DOID:14115^toxic shock syndrome;DOID:14115^toxic shock syndrome;DOID:6000^congestive heart failure;DOID:10824^malignant hypertension;DOID:10763^hypertension;DOID:2018^hyperinsulinism;DOID:341^peripheral vascular dis…			133	ADM	259	ENSG00000148926				0.628571	0.543478	0.230769	0.05	0.0588235	0.208333	0.28	0.25	0.35	0.0625	0.375	0.3125	hypo						-35.1913	4.90393e-05	Level 1	18.0328	0.179564		15.3103	0.395785		2.72248	0.868646
1:175443840:ADM	1	175443840	promoter	NM_012715	25026	2047	Adm	adrenomedullin			DOID:10763^hypertension;DOID:2921^glomerulonephritis;DOID:2921^glomerulonephritis;DOID:5199^ureteral obstruction;DOID:11984^hypertrophic cardiomyopathy;DOID:13603^obstructive jaundice;DOID:14115^toxic shock syndrome;DOID:14115^toxic shock syndrome;DOID:6000^congestive heart failure;DOID:10824^malignant hypertension;DOID:10763^hypertension;DOID:2018^hyperinsulinism;DOID:341^peripheral vascular dis…			133	ADM	259	ENSG00000148926				0.945946	0.595745	0.365854	0.238095	0.333333	0.48	0.344828	0.5	0.473684	0.157895	0.65	0.5	hypo						-26.5791	0.00970303	Level 1	6.11459	0.72464		7.81547	0.71702		-1.70088	0.908304
1:175443865:ADM	1	175443865	promoter	NM_012715	25026	2047	Adm	adrenomedullin			DOID:10763^hypertension;DOID:2921^glomerulonephritis;DOID:2921^glomerulonephritis;DOID:5199^ureteral obstruction;DOID:11984^hypertrophic cardiomyopathy;DOID:13603^obstructive jaundice;DOID:14115^toxic shock syndrome;DOID:14115^toxic shock syndrome;DOID:6000^congestive heart failure;DOID:10824^malignant hypertension;DOID:10763^hypertension;DOID:2018^hyperinsulinism;DOID:341^peripheral vascular dis…			133	ADM	259	ENSG00000148926				0.527778	0.543478	0.184211	0.047619	0.1875	0.125	0.12	0.333333	0.285714	0.111111	0.304348	0.1875	hypo						-30.9058	0.00019649	Level 1	11.3566	0.389513		9.45843	0.565125		1.89819	0.897416
1:175444018:ADM	1	175444018	promoter	NM_012715	25026	2047	Adm	adrenomedullin			DOID:10763^hypertension;DOID:2921^glomerulonephritis;DOID:2921^glomerulonephritis;DOID:5199^ureteral obstruction;DOID:11984^hypertrophic cardiomyopathy;DOID:13603^obstructive jaundice;DOID:14115^toxic shock syndrome;DOID:14115^toxic shock syndrome;DOID:6000^congestive heart failure;DOID:10824^malignant hypertension;DOID:10763^hypertension;DOID:2018^hyperinsulinism;DOID:341^peripheral vascular dis…			133	ADM	259	ENSG00000148926				0.652174	0.628571	0.36	0.333333	0.142857	0.291667	0.25	0.227273	0.45	0.142857	0.636364	0.136364	hypo						-29.6641	0.00607464	Level 1	9.37756	0.553303		5.01166	0.815702		4.3659	0.787493
1:175444077:ADM	1	175444077	promoter	NM_012715	25026	2047	Adm	adrenomedullin			DOID:10763^hypertension;DOID:2921^glomerulonephritis;DOID:2921^glomerulonephritis;DOID:5199^ureteral obstruction;DOID:11984^hypertrophic cardiomyopathy;DOID:13603^obstructive jaundice;DOID:14115^toxic shock syndrome;DOID:14115^toxic shock syndrome;DOID:6000^congestive heart failure;DOID:10824^malignant hypertension;DOID:10763^hypertension;DOID:2018^hyperinsulinism;DOID:341^peripheral vascular dis…			133	ADM	259	ENSG00000148926				0.8	0.46875	0.538462	0.230769	0.117647	0.421053	0.529412	0.294118	0.517241	0.214286	0.571429	0.1875	hypo						-31.1617	0.0111972	Level 1	19.5011	0.272927		8.76351	0.685442		10.7376	0.552357
1:175444081:ADM	1	175444081	promoter	NM_012715	25026	2047	Adm	adrenomedullin			DOID:10763^hypertension;DOID:2921^glomerulonephritis;DOID:2921^glomerulonephritis;DOID:5199^ureteral obstruction;DOID:11984^hypertrophic cardiomyopathy;DOID:13603^obstructive jaundice;DOID:14115^toxic shock syndrome;DOID:14115^toxic shock syndrome;DOID:6000^congestive heart failure;DOID:10824^malignant hypertension;DOID:10763^hypertension;DOID:2018^hyperinsulinism;DOID:341^peripheral vascular dis…			133	ADM	259	ENSG00000148926				0.9	0.741935	0.653846	0.4	0.428571	0.578947	0.578947	0.266667	0.703704	0.714286	0.52381	0.5	hypo						-27.408	0.0302745	Level 1	7.82104	0.68154		8.68711	0.719517		-0.866069	0.908304
1:175444159:ADM	1	175444159	promoter	NM_012715	25026	2047	Adm	adrenomedullin			DOID:10763^hypertension;DOID:2921^glomerulonephritis;DOID:2921^glomerulonephritis;DOID:5199^ureteral obstruction;DOID:11984^hypertrophic cardiomyopathy;DOID:13603^obstructive jaundice;DOID:14115^toxic shock syndrome;DOID:14115^toxic shock syndrome;DOID:6000^congestive heart failure;DOID:10824^malignant hypertension;DOID:10763^hypertension;DOID:2018^hyperinsulinism;DOID:341^peripheral vascular dis…			133	ADM	259	ENSG00000148926				0.933333	0.777778	0.466667	0.333333	0.583333	0.5	0.5	0.75	0.782609	0.411765	0.608696	0.757576	hypo						-26.2745	0.0110053	Level 1	19.6078	0.236453		15.9549	0.450331		3.65297	0.824179
1:175444263:ADM	1	175444263	promoter	NM_012715	25026	2047	Adm	adrenomedullin			DOID:10763^hypertension;DOID:2921^glomerulonephritis;DOID:2921^glomerulonephritis;DOID:5199^ureteral obstruction;DOID:11984^hypertrophic cardiomyopathy;DOID:13603^obstructive jaundice;DOID:14115^toxic shock syndrome;DOID:14115^toxic shock syndrome;DOID:6000^congestive heart failure;DOID:10824^malignant hypertension;DOID:10763^hypertension;DOID:2018^hyperinsulinism;DOID:341^peripheral vascular dis…			133	ADM	259	ENSG00000148926				0.894737	0.631579	0.541667	0.533333	0.0869565	0.5	0.333333	0.5	0.35	0.4	0.259259	0.458333	hypo						-32.7419	0.00681004	Level 1	5.35088	0.769247		1.06557	0.938894		4.2853	0.81162
1:175574774:AMPD3	1	175574774	promoter	NM_031544	25095	2111	Ampd3	adenosine monophosphate deaminase 3			DOID:0060264^pontocerebellar hypoplasia			272	AMPD3	470	ENSG00000133805		O		0.866667	0.75	0.826087	0.133333	0.1875	0.257143	0.846154	0.285714	0.459459	0.444444	0.538462	0.352941	hypo	hyper			O		-59.6868	1.30612e-11	Level 2	30.4362	0.00919012	Level 1	24.6895	0.185627		5.74671	0.73117
1:175574991:AMPD3	1	175574991	promoter	NM_031544	25095	2111	Ampd3	adenosine monophosphate deaminase 3			DOID:0060264^pontocerebellar hypoplasia			272	AMPD3	470	ENSG00000133805		O		0.903226	0.789474	0.742857	0.652174	0.464286	0.461538	0.521739	0.576923	0.578947	0.428571	0.7	0.296296	hypo						-28.8212	0.00138056	Level 1	4.37379	0.782026		-3.71276	0.868775		8.08654	0.569948
1:175575002:AMPD3	1	175575002	promoter	NM_031544	25095	2111	Ampd3	adenosine monophosphate deaminase 3			DOID:0060264^pontocerebellar hypoplasia			272	AMPD3	470	ENSG00000133805		O		0.793103	0.846154	0.714286	0.807692	0.272727	0.4	0.5	0.344828	0.45	0.275862	0.555556	0.285714	hypo						-27.9558	0.00322302	Level 1	-7.52704	0.608804		-11.9753	0.524748		4.44822	0.760962
1:175575086:AMPD3	1	175575086	promoter	NM_031544	25095	2111	Ampd3	adenosine monophosphate deaminase 3			DOID:0060264^pontocerebellar hypoplasia			272	AMPD3	470	ENSG00000133805		O		0.731707	0.630435	0.619048	0.387097	0.269231	0.296296	0.538462	0.3125	0.40625	0.25	0.333333	0.166667	hypo						-33.7486	7.63216e-05	Level 1	8.96825	0.551825		-6.10119	0.707336		15.0694	0.254925
1:175585838:AMPD3	1	175585838	promoter	NM_031544	25095	2111	Ampd3	adenosine monophosphate deaminase 3			DOID:0060264^pontocerebellar hypoplasia			272	AMPD3	470	ENSG00000133805		O		0.174603	0.363636	0.441176	0.564103	0.526316	0.777778	0.846154	0.837838	0.735294	0.707317	0.766667	0.685714	hyper						34.599	1.79255e-05	Level 1	16.5826	0.164324		7.86833	0.628111		8.71426	0.463707
1:175585862:AMPD3	1	175585862	promoter	NM_031544	25095	2111	Ampd3	adenosine monophosphate deaminase 3			DOID:0060264^pontocerebellar hypoplasia			272	AMPD3	470	ENSG00000133805		O		0.205479	0.324324	0.459459	0.564103	0.55	0.710526	0.586207	0.744681	0.702703	0.619048	0.964286	0.641026	hyper						31.9237	5.1348e-05	Level 1	7.17088	0.562867		9.70396	0.548849		-2.53308	0.835876
1:175585917:AMPD3	1	175585917	promoter	NM_031544	25095	2111	Ampd3	adenosine monophosphate deaminase 3			DOID:0060264^pontocerebellar hypoplasia			272	AMPD3	470	ENSG00000133805		O		0.125	0.326087	0.40625	0.648649	0.826087	0.666667	0.692308	0.744186	0.692308	0.6	0.862069	0.6	hyper						43.4884	3.93259e-09	Level 1	1.9711	0.877455		-1.06852	0.938894		3.03962	0.8222
1:175585970:AMPD3	1	175585970	promoter	NM_031544	25095	2111	Ampd3	adenosine monophosphate deaminase 3			DOID:0060264^pontocerebellar hypoplasia			272	AMPD3	470	ENSG00000133805		O		0.0851064	0.25	0.227273	0.448276	0.5	0.566667	0.296296	0.5	0.428571	0.428571	0.5	0.555556	hyper						32.9676	0.000107582	Level 1	-10.3682	0.55043		-0.666667	0.938894		-9.70149	0.562559
1:175762365:IRAG1	1	175762365	promoter	NM_001105211	308899	1309828	Irag1	inositol 1,4,5-triphosphate receptor associated 1						10335	MRVI1	7237	ENSG00000072952				0.145455	0.47619	0.541176	0.736842	0.859649	0.946667	0.75	0.75	0.766234	0.865854	0.851351	0.917647	hyper						49.1551	4.22873e-24	Level 1	-10.1869	0.148436		2.25252	0.797827		-12.4394	0.0238247
1:175762424:IRAG1	1	175762424	promoter	NM_001105211	308899	1309828	Irag1	inositol 1,4,5-triphosphate receptor associated 1						10335	MRVI1	7237	ENSG00000072952				0.277778	0.471154	0.609524	0.925373	0.935065	0.921348	0.801887	0.875	0.888889	0.876404	0.935484	0.916667	hyper						48.5248	2.29518e-32	Level 1	-7.54485	0.131121		-1.72642	0.792274		-5.81843	0.274632
1:175762428:IRAG1	1	175762428	promoter	NM_001105211	308899	1309828	Irag1	inositol 1,4,5-triphosphate receptor associated 1						10335	MRVI1	7237	ENSG00000072952				0.175573	0.392157	0.504587	0.80303	0.776316	0.8	0.794643	0.765957	0.731707	0.845361	0.866667	0.928571	hyper						44.8074	1.41956e-23	Level 1	-2.57423	0.727814		8.51253	0.279762		-11.0868	0.030454
1:175762604:IRAG1	1	175762604	promoter	NM_001105211	308899	1309828	Irag1	inositol 1,4,5-triphosphate receptor associated 1						10335	MRVI1	7237	ENSG00000072952				0.2125	0.478261	0.569231	0.76087	0.78125	0.813953	0.723404	0.805556	0.828125	0.744681	0.769231	0.772727	hyper						37.8582	2.16365e-09	Level 1	0.722576	0.907501		-2.28862	0.878325		3.0112	0.749648
1:175796481:IRAG1	1	175796481	promoter	NM_001105210	308899	1309828	Irag1	inositol 1,4,5-triphosphate receptor associated 1						10335	MRVI1	7237	ENSG00000072952				0.441176	0.444444	0.52	0.590909	0.954545	0.8	0.35	0.478261	0.608696	0.647059	0.421053	0.741935	hyper	hypo			O		31.6134	0.00231846	Level 1	-29.6402	0.0267798	Level 1	-15.4384	0.439812		-14.2017	0.400269
1:175809793:IRAG1	1	175809793	promoter	NM_001105210	308899	1309828	Irag1	inositol 1,4,5-triphosphate receptor associated 1						10335	MRVI1	7237	ENSG00000072952				0.833333	0.724138	0.76	0.45	0.45	0.466667	0.4375	0.777778	0.791667	0.583333	0.678571	0.65	hypo						-32.3232	0.00250418	Level 1	23.511	0.171539		19.5455	0.400209		3.96552	0.819351
1:176853432:USP47	1	176853432	promoter	NM_001107542	308896	1310411	Usp47	ubiquitin specific peptidase 47						55031	USP47	20076	ENSG00000170242				0.513889	0.571429	0.733333	0.836735	0.906977	0.918367	0.85	0.857143	0.9	0.816327	0.942308	0.844444	hyper						31.0767	8.32334e-08	Level 1	-1.67023	0.823084		-1.66618	0.882209		-0.00405285	0.908304
1:176985961:DKK3	1	176985961	promoter	NM_138519	171548	621846	Dkk3	dickkopf WNT signaling pathway inhibitor 3						27122	DKK3	2893	ENSG00000050165				0.597015	0.683544	0.4	0.298246	0.339623	0.25	0.152174	0.27907	0.25	0.466667	0.272727	0.333333	hypo						-28.7686	7.13693e-06	Level 1	-7.38951	0.488927		4.61263	0.750006		-12.0021	0.280472
1:177092293:MICAL2	1	177092293	promoter	NM_001139508	365352	1311773	Mical2	microtubule associated monooxygenase, calponin and LIM domain containing 2						9645	MICAL2	24693	ENSG00000133816				0.878788	0.93617	0.717391	0.5625	0.433333	0.416667	0.592593	0.419355	0.552632	0.580645	0.5	0.428571	hypo						-36.4526	1.79455e-06	Level 1	4.40891	0.770485		2.92799	0.899853		1.48092	0.908304
1:177235561:PARVA	1	177235561	promoter	NM_020656	57341	71021	Parva	parvin, alpha			DOID:162^cancer			55742	PARVA	14652	ENSG00000197702				0.521739	0.484848	0.478261	0.25	0	0.269231	0.32	0.344828	0.533333	0.461538	0.242424	0.3125	hypo						-30.7004	0.00171367	Level 1	19.0145	0.167656		14.3004	0.404001		4.71413	0.761613
1:177236690:PARVA	1	177236690	promoter	NM_020656	57341	71021	Parva	parvin, alpha			DOID:162^cancer			55742	PARVA	14652	ENSG00000197702				0.535714	0.515152	0.357143	0.25	0.175	0.166667	0.170732	0.333333	0.533333	0.25	0.176471	0.258065	hypo						-28.1793	0.000414686	Level 1	13.5434	0.261527		3.53148	0.828158		10.0119	0.415154
1:178034989:ARNTL	1	178034989	promoter	NM_024362	29657	62003	Arntl	aryl hydrocarbon receptor nuclear translocator-like			DOID:13580^cholestasis;DOID:9351^diabetes mellitus			406	ARNTL	701	ENSG00000133794				0.416667	0.553191	0.628571	0.875	0.860465	0.90625	0.9	0.888889	0.947368	0.666667	0.857143	0.730769	hyper						35.5711	4.46221e-07	Level 1	3.88592	0.654669		-12.5701	0.379958		16.4561	0.0921229
1:185143986:NUCB2	1	185143986	promoter	NM_021663	59295	620888	Nucb2	nucleobindin 2			DOID:9970^obesity;DOID:9352^type 2 diabetes mellitus;DOID:9352^type 2 diabetes mellitus			4925	NUCB2	8044	ENSG00000070081				0.384615	0.454545	0.628571	0.708333	0.724138	0.75	0.71875	0.695652	0.692308	0.65	0.6	0.583333	hyper						26.4134	0.00259174	Level 1	-2.57081	0.853084		-12.267	0.497713		9.69621	0.520556
1:187778568:RPS15A	1	187778568	promoter	NM_053982	117053	619939	Rps15a	ribosomal protein S15a			DOID:0111891^Diamond-Blackfan anemia 20			6210	RPS15A	10389	ENSG00000134419				0.514286	0.409091	0.592593	0.291667	0.0333333	0.241379	0.535714	0.310345	0.411765	0.25	0.384615	0.166667	hypo						-30.9843	0.00031823	Level 1	23.686	0.0341839		9.86889	0.566213		13.8171	0.362845
1:188199599:COQ7	1	188199599	promoter	NM_012785	25249	2381	Coq7	coenzyme Q7, hydroxylase			DOID:0070245^primary coenzyme Q10 deficiency 8			10229	COQ7	2244	ENSG00000167186				0.133333	0.177778	0.415094	0.617647	0.545455	0.682927	0.625	0.71875	0.612903	0.555556	0.827586	0.73913	hyper						37.2939	5.09571e-08	Level 1	2.83457	0.816429		7.97364	0.628111		-5.13908	0.688589
1:189432384:ACSM4	1	189432384	promoter	NM_181695	353317	727928	Acsm4	acyl-CoA synthetase medium-chain family member 4						341392	ACSM4	32016	ENSG00000215009				0.657895	0.547619	0.814815	0.37931	0.705882	0.444444	0.772727	0.764706	0.826087	0.75	0.825	0.742857		hyper	hyper				-13.9054	0.219906		26.9659	0.0148115	Level 1	26.2626	0.031283	Level 1	0.703235	0.908304
1:190071836:ABCA15	1	190071836	promoter	NM_001106293	293442	1305981	Abca15	ATP-binding cassette, subfamily A (ABC1), member 15			DOID:0060041^autism spectrum disorder										0.714286	0.526316	0.5	0.363636	0.153846	0.230769	0.583333	0.533333	0.608696	0.5	0.421053	0.388889	hypo						-31.5833	0.0114502	Level 1	30.9167	0.0668586		16.0539	0.501391		14.8627	0.446128
1:190596708:PDZD9	1	190596708	promoter	NM_001024777	308954	1560558	Pdzd9	PDZ domain containing 9						255762	PDZD9	28740	ENSG00000155714;ENSG00000284316				0.546296	0.494505	0.537313	0.815789	0.686567	0.848485	0.877193	0.584615	0.647727	0.756098	0.659574	0.77381	hyper						25.8373	4.71328e-07	Level 1	-9.42128	0.256747		-5.77659	0.563736		-3.64469	0.655769
1:191007902:IGSF6	1	191007902	promoter	NM_133542	171064	620663	Igsf6	immunoglobulin superfamily, member 6						10261	IGSF6	5953	ENSG00000140749;ENSG00000283934				0.772727	0.661017	0.690909	0.527778	0.255814	0.390244	0.444444	0.612245	0.52381	0.5	0.673469	0.636364	hypo						-32.7778	1.82445e-06	Level 1	15.904	0.188313		23.4848	0.0684788		-7.58089	0.552474
1:192023954:UBFD1	1	192023954	promoter	NM_001034911	293454	1306614	Ubfd1	ubiquitin family domain containing 1						56061	UBFD1	30565	ENSG00000103353				0.555556	0.458333	0.631579	0.8125	0.833333	0.95	0.333333	0.888889	0.8	0.882353	1	0.888889	hyper						32.9387	0.00266518	Level 1	-17.2257	0.258144		5.71659	0.640947		-22.9423	0.0379977
1:193061894:TNRC6A	1	193061894	promoter	NM_001107549	308971	1307268	Tnrc6a	trinucleotide repeat containing adaptor 6A			DOID:0111696^familial adult myoclonic epilepsy 6			27327	TNRC6A	11969	ENSG00000090905				0.821429	0.863636	0.866667	0.692308	0.514286	0.5	0.6	0.5625	0.8	0.333333	0.71875	0.7	hypo						-29.6154	0.00642546	Level 1	9.28571	0.586744		7.68657	0.71675		1.59915	0.908304
1:193061907:TNRC6A	1	193061907	promoter	NM_001107549	308971	1307268	Tnrc6a	trinucleotide repeat containing adaptor 6A			DOID:0111696^familial adult myoclonic epilepsy 6			27327	TNRC6A	11969	ENSG00000090905				0.25	0.5	0.8125	0.714286	0.205128	0.4	0.541667	0.782609	0.764706	0.428571	0.361111	0.458333		hyper		hyper			-10.9559	0.426028		33.4559	0.0108855	Level 1	5.44662	0.799652		28.0093	0.035449
1:193075109:TNRC6A	1	193075109	promoter	NM_001107549	308971	1307268	Tnrc6a	trinucleotide repeat containing adaptor 6A			DOID:0111696^familial adult myoclonic epilepsy 6			27327	TNRC6A	11969	ENSG00000090905				0.348837	0.392857	0.571429	0.785714	0.933333	0.761905	1	0.8	0.823529	0.90625	0.863636	1	hyper						39.9457	2.63788e-05	Level 1	6.88559	0.571095		10.4167	0.484672		-3.53107	0.741104
1:196884970:NSMCE1	1	196884970	promoter	NM_001039611	361645	1307760	Nsmce1	NSE1 homolog, SMC5-SMC6 complex component						197370	NSMCE1	29897	ENSG00000169189				0.746032	0.638298	0.914286	0.5	0.268293	0.45	0.775	0.451613	0.75	0.44186	0.547619	0.416667	hypo	hyper			O		-34.522	9.5149e-07	Level 1	26.9172	0.00493506	Level 1	5.96613	0.679637		20.951	0.0426847
1:196885012:NSMCE1	1	196885012	promoter	NM_001039611	361645	1307760	Nsmce1	NSE1 homolog, SMC5-SMC6 complex component						197370	NSMCE1	29897	ENSG00000169189				0.8	0.785714	0.820513	0.490196	0.368421	0.414634	0.514286	0.5	0.673913	0.526316	0.531915	0.513514	hypo						-37.0555	1.87501e-08	Level 1	14.5807	0.239357		9.38209	0.54309		5.19864	0.687334
1:196888721:NSMCE1	1	196888721	promoter	NM_001039611	361645	1307760	Nsmce1	NSE1 homolog, SMC5-SMC6 complex component						197370	NSMCE1	29897	ENSG00000169189				0.275	0.176471	0.310345	0.482759	0.416667	0.75	0.37037	0.315789	0.266667	0.461538	0.678571	0.59375	hyper	hypo		hypo	O		32.3039	0.000142245	Level 1	-25.5615	0.0234548	Level 1	1.66895	0.938894		-27.2304	0.0112432
1:196888913:NSMCE1	1	196888913	promoter	NM_001039611	361645	1307760	Nsmce1	NSE1 homolog, SMC5-SMC6 complex component						197370	NSMCE1	29897	ENSG00000169189				0.304348	0.40625	0.115385	0.291667	0.923077	0.59375	0.142857	0.407407	0.263158	0.555556	0.384615	0.642857	hyper						26.6774	0.0171841	Level 1	-26.7143	0.0597954		0.85974	0.938894		-27.574	0.0586518
1:196893812:NSMCE1	1	196893812	promoter	NM_001039611	361645	1307760	Nsmce1	NSE1 homolog, SMC5-SMC6 complex component						197370	NSMCE1	29897	ENSG00000169189				0.681818	0.869565	0.8	0.666667	0.363636	0.4	0.785714	0.4	0.75	0.416667	0.307692	0.384615	hypo						-29.8485	0.0472442	Level 1	19.0152	0.405396		-11.6427	0.66599		30.6579	0.125403
1:197593428:XPO6	1	197593428	promoter	NM_001011935	293476	1311491	Xpo6	exportin 6						23214	XPO6	19733	ENSG00000169180				0.69697	0.761905	0.705882	0.589744	0.592593	0.666667	0.857143	0.821429	0.96	0.837209	0.681818	0.724138		hyper					-11.0187	0.318184		26.0417	0.00552913	Level 1	13.5417	0.399095		12.5	0.23174
1:197651782:SBK1	1	197651782	promoter	NM_147135	113907	628713	Sbk1	SH3 domain binding kinase 1						388228	SBK1	17699	ENSG00000188322			O	0.106383	0.275	0.272727	0.285714	0.0967742	0.107143	0.459459	0.3125	0.37931	0.185185	0.185185	0.0434783		hyper		hyper			-5.18349	0.563626		25.2439	0.020939	Level 1	-0.714286	0.938894		25.9582	0.015279
1:197651824:SBK1	1	197651824	promoter	NM_147135	113907	628713	Sbk1	SH3 domain binding kinase 1						388228	SBK1	17699	ENSG00000188322			O	0.215385	0.357143	0.333333	0.28125	0.216216	0.1875	0.560976	0.416667	0.473684	0.230769	0.290323	0.0625		hyper		hyper			-5.35272	0.563946		26.7423	0.00748193	Level 1	-3.67115	0.821703		30.4134	0.00149839
1:197654781:SBK1	1	197654781	promoter	NM_147135	113907	628713	Sbk1	SH3 domain binding kinase 1						388228	SBK1	17699	ENSG00000188322			O	0.156863	0.309524	0.272727	0.411765	0.0357143	0.0810811	0.540541	0.333333	0.469388	0.354839	0.305556	0.166667		hyper					-5.62771	0.525499		25.848	0.00375358	Level 1	9.65323	0.509169		16.1948	0.167135
1:198180763:MAPK3	1	198180763	promoter	NM_017347	50689	3046	Mapk3	mitogen activated protein kinase 3	DOID:9004332^Osteoarthritis, Experimental		DOID:5199^ureteral obstruction;DOID:9352^type 2 diabetes mellitus;DOID:9352^type 2 diabetes mellitus;DOID:9352^type 2 diabetes mellitus;DOID:3525^middle cerebral artery infarction;DOID:10808^gastric ulcer;DOID:2870^endometrial adenocarcinoma;DOID:234^colon adenocarcinoma;DOID:9970^obesity;DOID:6432^pulmonary hypertension;DOID:0050861^colorectal adenocarcinoma;DOID:2871^endometrial carcinoma;DOID:…	04010^MAPK signaling pathway;04012^ErbB signaling pathway;04150^mTOR signaling pathway;04370^VEGF signaling pathway;04350^TGF-beta signaling pathway	05142^Chagas disease (American trypanosomiasis);05145^Toxoplasmosis;05160^Hepatitis C;05200^Pathways in cancer;05210^Colorectal cancer;05211^Renal cell carcinoma;05212^Pancreatic cancer;05213^Endometrial cancer;05214^Glioma;05215^Prostate cancer;05218^Melanoma;05220^Chronic myeloid leukemia;05221^Acute myeloid leukemia;05223^Non-small cell lung cancer;05140^Leishmaniasis;05020^Prion diseases;0493…	5595	MAPK3	6877	ENSG00000102882	O		O	0.69697	0.636364	0.714286	0.684211	0.272727	0.375	0.8125	0.55	0.851852	0.352941	0.5	0.294118		hyper		hyper			-24.5614	0.0553169		30.7435	0.0326639	Level 1	-5.39811	0.836864		36.1416	0.00812548
1:198180849:MAPK3	1	198180849	promoter	NM_017347	50689	3046	Mapk3	mitogen activated protein kinase 3	DOID:9004332^Osteoarthritis, Experimental		DOID:5199^ureteral obstruction;DOID:9352^type 2 diabetes mellitus;DOID:9352^type 2 diabetes mellitus;DOID:9352^type 2 diabetes mellitus;DOID:3525^middle cerebral artery infarction;DOID:10808^gastric ulcer;DOID:2870^endometrial adenocarcinoma;DOID:234^colon adenocarcinoma;DOID:9970^obesity;DOID:6432^pulmonary hypertension;DOID:0050861^colorectal adenocarcinoma;DOID:2871^endometrial carcinoma;DOID:…	04010^MAPK signaling pathway;04012^ErbB signaling pathway;04150^mTOR signaling pathway;04370^VEGF signaling pathway;04350^TGF-beta signaling pathway	05142^Chagas disease (American trypanosomiasis);05145^Toxoplasmosis;05160^Hepatitis C;05200^Pathways in cancer;05210^Colorectal cancer;05211^Renal cell carcinoma;05212^Pancreatic cancer;05213^Endometrial cancer;05214^Glioma;05215^Prostate cancer;05218^Melanoma;05220^Chronic myeloid leukemia;05221^Acute myeloid leukemia;05223^Non-small cell lung cancer;05140^Leishmaniasis;05020^Prion diseases;0493…	5595	MAPK3	6877	ENSG00000102882	O		O	0.857143	0.883333	0.814286	0.614035	0.410714	0.4375	0.634146	0.532468	0.7	0.705882	0.759259	0.538462	hypo						-36.9199	1.00505e-13	Level 1	13.0494	0.174216		18.6925	0.0767267		-5.64303	0.566105
1:198182206:MAPK3	1	198182206	promoter	NM_017347	50689	3046	Mapk3	mitogen activated protein kinase 3	DOID:9004332^Osteoarthritis, Experimental		DOID:5199^ureteral obstruction;DOID:9352^type 2 diabetes mellitus;DOID:9352^type 2 diabetes mellitus;DOID:9352^type 2 diabetes mellitus;DOID:3525^middle cerebral artery infarction;DOID:10808^gastric ulcer;DOID:2870^endometrial adenocarcinoma;DOID:234^colon adenocarcinoma;DOID:9970^obesity;DOID:6432^pulmonary hypertension;DOID:0050861^colorectal adenocarcinoma;DOID:2871^endometrial carcinoma;DOID:…	04010^MAPK signaling pathway;04012^ErbB signaling pathway;04150^mTOR signaling pathway;04370^VEGF signaling pathway;04350^TGF-beta signaling pathway	05142^Chagas disease (American trypanosomiasis);05145^Toxoplasmosis;05160^Hepatitis C;05200^Pathways in cancer;05210^Colorectal cancer;05211^Renal cell carcinoma;05212^Pancreatic cancer;05213^Endometrial cancer;05214^Glioma;05215^Prostate cancer;05218^Melanoma;05220^Chronic myeloid leukemia;05221^Acute myeloid leukemia;05223^Non-small cell lung cancer;05140^Leishmaniasis;05020^Prion diseases;0493…	5595	MAPK3	6877	ENSG00000102882	O		O	0.52	0.666667	0.65625	0.8	0.72	0.916667	0.571429	0.269231	0.478261	0.74359	0.608696	0.615385		hypo					17.4938	0.160999		-37.7624	0.00235013	Level 1	-11.9868	0.507149		-25.7756	0.058238
1:198228837:PPP4C	1	198228837	promoter	NM_134359	171366	621225	Ppp4c	protein phosphatase 4, catalytic subunit						5531	PPP4C	9319	ENSG00000149923				0.810811	0.694444	0.928571	0.75	0.6	0.888889	1	1	1	0.705882	0.833333	0.7		hyper					-7.47075	0.517493		27.2727	0.000185575	Level 1	2.68256	0.918006		24.5902	0.000381281
1:198242818:ALDOA	1	198242818	promoter	NM_012495	24189	2089	Aldoa	aldolase, fructose-bisphosphate A						226	ALDOA	414	ENSG00000149925;ENSG00000285043		O	O	0.181818	0.264706	0.4	0.6	0.512195	0.48	0.625	0.378378	0.617021	0.405405	0.580645	0.37931	hyper						27.1786	0.00059351	Level 1	0.528365	0.907501		-8.94952	0.626494		9.47788	0.489107
1:198282505:DOC2A	1	198282505	promoter	NM_022937	65031	620518	Doc2a	double C2 domain alpha						8448	DOC2A	2985	ENSG00000149927				0.666667	0.555556	0.818182	0.73913	0.354839	0.0740741	0.6875	0.28	0.263158	0.545455	0.307692	0.444444	hypo						-28.897	0.00407531	Level 1	1.2963	0.907501		2.96296	0.911251		-1.66667	0.908304
1:198282538:DOC2A	1	198282538	promoter	NM_022937	65031	620518	Doc2a	double C2 domain alpha						8448	DOC2A	2985	ENSG00000149927				0.709677	0.769231	0.909091	0.65	0.5	0.333333	0.777778	0.541667	0.333333	0.733333	0.541667	0.35	hypo						-29.9516	0.00408554	Level 1	5.43884	0.759797		4.01296	0.875399		1.42588	0.908304
1:198454073:MVP	1	198454073	promoter	NM_022715	64681	70932	Mvp	major vault protein	DOID:8398^osteoarthritis		DOID:988^mitral valve prolapse			9961	MVP	7531	ENSG00000013364				0.318182	0.375	0.692308	0.652174	0.761905	0.9	0.684211	0.625	0.607143	0.666667	0.714286	0.722222	hyper						33.4252	0.00610489	Level 1	-13.0704	0.412792		-6.19213	0.769227		-6.87831	0.691227
1:198454073:PAGR1	1	198454073	promoter	NM_001013901	293500	1305592	Pagr1	Paxip1-associated glutamate-rich protein 1						79447	PAGR1	28707	ENSG00000280789				0.318182	0.375	0.692308	0.652174	0.761905	0.9	0.684211	0.625	0.607143	0.666667	0.714286	0.722222	hyper						33.4252	0.00610489	Level 1	-13.0704	0.412792		-6.19213	0.769227		-6.87831	0.691227
1:198477081:KIF22	1	198477081	promoter	NM_001009645	293502	1311886	Kif22	kinesin family member 22						3835	KIF22	6391	ENSG00000079616				0.19	0.271605	0.641791	0.828125	0.885246	0.855072	0.816667	0.865385	0.610169	0.931818	0.755102	0.8	hyper						51.696	1.15184e-25	Level 2	-9.54362	0.222937		-3.13458	0.758457		-6.40904	0.485521
1:198477084:KIF22	1	198477084	promoter	NM_001009645	293502	1311886	Kif22	kinesin family member 22						3835	KIF22	6391	ENSG00000079616				0.204301	0.263158	0.575758	0.809524	0.85	0.865672	0.785714	0.679245	0.438596	0.756098	0.76087	0.716981	hyper						51.4446	2.9584e-24	Level 2	-20.9575	0.00130977		-9.92481	0.373638		-11.0327	0.283232
1:198582909:SPN	1	198582909	promoter	NM_001271086	24796	3750	Spn	sialophorin	DOID:9002457^Experimental Arthritis			04514^Cell adhesion molecules (CAMs)		6693	SPN	11249	ENSG00000197471				0.631579	0.53125	0.333333	0.114754	0.3	0.34	0.351351	0.384615	0.275	0.236842	0.257143	0.181818	hypo						-27.0812	0.000538149	Level 1	10.7043	0.323494		-1.18203	0.938894		11.8863	0.283809
1:198582922:SPN	1	198582922	promoter	NM_001271086	24796	3750	Spn	sialophorin	DOID:9002457^Experimental Arthritis			04514^Cell adhesion molecules (CAMs)		6693	SPN	11249	ENSG00000197471				0.431818	0.463415	0.222222	0.084507	0	0.20339	0.0625	0.188679	0.108696	0.108696	0.2	0.206897	hypo						-27.3656	3.21225e-06	Level 1	1.59401	0.82418		6.71022	0.498362		-5.11621	0.548337
1:198641063:CD2BP2	1	198641063	promoter	NM_001106297	293505	1311741	Cd2bp2	Cd2 (cytoplasmic tail) binding protein 2						10421	CD2BP2	1656	ENSG00000169217				0.684211	0.870968	0.892857	0.578947	0.5625	0.583333	0.892857	0.448276	0.416667	0.826087	0.772727	0.684211	hypo						-26	0.00874526	Level 1	1.92593	0.899285		19.2292	0.323489		-17.3032	0.245045
1:198641063:MYLPF	1	198641063	promoter	NM_012605	24584	3141	Mylpf	myosin light chain, phosphorylatable, fast skeletal muscle						29895	MYLPF	29824	ENSG00000180209				0.684211	0.870968	0.892857	0.578947	0.5625	0.583333	0.892857	0.448276	0.416667	0.826087	0.772727	0.684211	hypo						-26	0.00874526	Level 1	1.92593	0.899285		19.2292	0.323489		-17.3032	0.245045
1:199051742:CCDC189	1	199051742	promoter	NM_001134694	691909	1593368	Ccdc189	coiled-coil domain containing 189						90835	CCDC189	28078	ENSG00000196118				0.565217	0.511628	0.606061	0.466667	0.3	0.44	0.608696	0.607143	0.451613	0.75	0.666667	0.666667			hyper				-15.7377	0.166095		14.878	0.329273		29.0476	0.0383505	Level 1	-14.1696	0.338705
1:199155208:CTF1	1	199155208	promoter	NM_017129	29201	2442	Ctf1	cardiotrophin 1			DOID:10763^hypertension;DOID:12930^dilated cardiomyopathy;DOID:9352^type 2 diabetes mellitus;DOID:10763^hypertension;DOID:0060611^abdominal obesity-metabolic syndrome	04630^Jak-STAT signaling pathway;04060^Cytokine-cytokine receptor interaction		1489	CTF1	2499	ENSG00000150281				0.655172	0.964286	0.785714	0.8	0.526316	0.647059	1	0.92	0.823529	0.884615	0.875	1		hyper					-15.2941	0.240809		27.3576	0.0192649	Level 1	26.7227	0.0575895		0.634921	0.908304
1:199157152:CTF1	1	199157152	promoter	NM_017129	29201	2442	Ctf1	cardiotrophin 1			DOID:10763^hypertension;DOID:12930^dilated cardiomyopathy;DOID:9352^type 2 diabetes mellitus;DOID:10763^hypertension;DOID:0060611^abdominal obesity-metabolic syndrome	04630^Jak-STAT signaling pathway;04060^Cytokine-cytokine receptor interaction		1489	CTF1	2499	ENSG00000150281				0.741573	0.87234	0.734375	0.531915	0.5625	0.483871	0.708333	0.448276	0.546875	0.491803	0.542857	0.508475	hypo						-26.7181	2.35462e-06	Level 1	5.50266	0.582097		-0.650352	0.938894		6.15301	0.550385
1:199162407:BCL7C	1	199162407	promoter	NM_001106298	293514	1308439	Bcl7c	BAF chromatin remodeling complex subunit BCL7C						9274	BCL7C	1006	ENSG00000099385				0.416149	0.440299	0.572414	0.795031	0.666667	0.773723	0.760684	0.768	0.71875	0.797203	0.710345	0.77686	hyper						27.3837	5.44879e-14	Level 1	-0.0188561	0.907501		1.1554	0.896887		-1.17425	0.848072
1:199162407:CTF1	1	199162407	promoter	NM_017129	29201	2442	Ctf1	cardiotrophin 1			DOID:10763^hypertension;DOID:12930^dilated cardiomyopathy;DOID:9352^type 2 diabetes mellitus;DOID:10763^hypertension;DOID:0060611^abdominal obesity-metabolic syndrome	04630^Jak-STAT signaling pathway;04060^Cytokine-cytokine receptor interaction		1489	CTF1	2499	ENSG00000150281				0.416149	0.440299	0.572414	0.795031	0.666667	0.773723	0.760684	0.768	0.71875	0.797203	0.710345	0.77686	hyper						27.3837	5.44879e-14	Level 1	-0.0188561	0.907501		1.1554	0.896887		-1.17425	0.848072
1:199326583:ZFP668	1	199326583	promoter	NM_001107553	309002	1308623	Zfp668	zinc finger protein 668						79759	ZNF668	25821	ENSG00000167394				0.837209	0.6	0.702703	0.9375	0.7	0.9	0.608696	0.483871	0.545455	0.933333	0.631579	0.727273		hypo					10.5952	0.360869		-29.9812	0.0174157	Level 1	-9.30171	0.628111		-20.6795	0.155856
1:199326592:ZFP668	1	199326592	promoter	NM_001107553	309002	1308623	Zfp668	zinc finger protein 668						79759	ZNF668	25821	ENSG00000167394				0.854167	0.727273	0.828571	0.928571	0.92	0.947368	0.76	0.542857	0.6	0.846154	0.75	0.870968		hypo					11.1987	0.208897		-30.6034	0.00237967	Level 1	-10.2909	0.492062		-20.3125	0.125573
1:199341891:BCKDK	1	199341891	promoter	NM_019244	29603	2198	Bckdk	branched chain ketoacid dehydrogenase kinase			DOID:0090126^branched-chain keto acid dehydrogenase kinase deficiency;DOID:0060041^autism spectrum disorder;DOID:0090126^branched-chain keto acid dehydrogenase kinase deficiency			10295	BCKDK	16902	ENSG00000103507		O		0.483871	0.35	0.52381	0.75	0.684211	0.684211	0.695652	0.590909	0.638889	0.461538	0.625	0.423077	hyper						25.3788	0.0357774	Level 1	-7.01459	0.638629		-21.2121	0.279319		14.1975	0.365651
1:199341891:PRSS53	1	199341891	promoter	NM_001109156	499270	1566127	Prss53	serine protease 53						339105	PRSS53	34407	ENSG00000151006				0.483871	0.35	0.52381	0.75	0.684211	0.684211	0.695652	0.590909	0.638889	0.461538	0.625	0.423077	hyper						25.3788	0.0357774	Level 1	-7.01459	0.638629		-21.2121	0.279319		14.1975	0.365651
1:199341891:VKORC1	1	199341891	promoter	NM_203335	309004	1303107	Vkorc1	vitamin K epoxide reductase complex, subunit 1			DOID:0080665^warfarin resistance;DOID:0080666^warfarin sensitivity			79001	VKORC1	23663	ENSG00000167397	O		O	0.483871	0.35	0.52381	0.75	0.684211	0.684211	0.695652	0.590909	0.638889	0.461538	0.625	0.423077	hyper						25.3788	0.0357774	Level 1	-7.01459	0.638629		-21.2121	0.279319		14.1975	0.365651
1:199451705:PYCARD	1	199451705	promoter	NM_172322	282817	628637	Pycard	PYD and CARD domain containing						29108	PYCARD	16608	ENSG00000103490				0	0	0	0	0	0	0.0769231	0	0.296296	0.3125	0.153846	0.275862			hyper				0	0.854608		14.7541	0.0369349		25.8621	0.00340277	Level 1	-11.108	0.439143
1:199654193:ARMC5	1	199654193	promoter	NM_001009455	361653	1306553	Armc5	armadillo repeat containing 5			DOID:0111624^ACTH-independent macronodular adrenal hyperplasia 2			79798	ARMC5	25781	ENSG00000140691				0.698113	0.536585	0.676471	0.535714	0.666667	0.526316	0.827586	0.742857	0.638889	0.869565	0.892857	0.814815			hyper				-5.95439	0.600653		14.8919	0.293319		27.7893	0.0324544	Level 1	-12.8974	0.272567
1:199654193:TGFB1I1	1	199654193	promoter	NM_001191840	84574	620173	Tgfb1i1	transforming growth factor beta 1 induced transcript 1						7041	TGFB1I1	11767	ENSG00000140682				0.698113	0.536585	0.676471	0.535714	0.666667	0.526316	0.827586	0.742857	0.638889	0.869565	0.892857	0.814815			hyper				-5.95439	0.600653		14.8919	0.293319		27.7893	0.0324544	Level 1	-12.8974	0.272567
1:199660111:TGFB1I1	1	199660111	promoter	NM_001191840	84574	620173	Tgfb1i1	transforming growth factor beta 1 induced transcript 1						7041	TGFB1I1	11767	ENSG00000140682				0.7	0.619718	0.688889	0.451613	0.442308	0.361702	0.666667	0.590909	0.818182	0.275	0.659574	0.361702		hyper		hyper			-24.9388	0.000603514		27.5263	0.00119165	Level 1	2.49139	0.890052		25.0349	0.00378052
1:199660119:TGFB1I1	1	199660119	promoter	NM_001191840	84574	620173	Tgfb1i1	transforming growth factor beta 1 induced transcript 1						7041	TGFB1I1	11767	ENSG00000140682				0.965517	0.871429	0.833333	0.766667	0.469388	0.547619	0.884615	0.795455	0.956522	0.394737	0.772727	0.622222	hypo	hyper		hyper	O		-32.387	3.21406e-08	Level 1	31.0034	7.41989e-06	Level 1	3.60513	0.8354		27.3982	6.64282e-05
1:199661781:TGFB1I1	1	199661781	promoter	NM_001191840	84574	620173	Tgfb1i1	transforming growth factor beta 1 induced transcript 1						7041	TGFB1I1	11767	ENSG00000140682				0.839286	0.941176	0.893617	0.697674	0.428571	0.65	0.894737	0.761905	0.928571	0.736842	0.766667	0.735849	hypo	hyper			O		-28.7915	2.67645e-06	Level 1	25.8961	0.00106674	Level 1	14.3403	0.36131		11.5558	0.254391
1:199661871:TGFB1I1	1	199661871	promoter	NM_001191840	84574	620173	Tgfb1i1	transforming growth factor beta 1 induced transcript 1						7041	TGFB1I1	11767	ENSG00000140682				0.5625	0.785714	0.583333	0.708333	0.35	0.222222	0.846154	0.72	0.909091	0.625	0.571429	0.791667		hyper					-23.201	0.0327529		39.9383	0.000186696	Level 1	24.4131	0.199369		15.5251	0.26792
1:199661919:TGFB1I1	1	199661919	promoter	NM_001191840	84574	620173	Tgfb1i1	transforming growth factor beta 1 induced transcript 1						7041	TGFB1I1	11767	ENSG00000140682				0.666667	0.837838	0.8	0.761905	0.333333	0.181818	0.925926	0.846154	0.964286	0.666667	0.818182	0.708333	hypo	hyper			O		-35.284	0.000534759	Level 1	50.0241	2.98101e-07	Level 2	28.8056	0.142098		21.2185	0.0563169
1:199668725:SLC5A2	1	199668725	promoter	NM_022590	64522	620217	Slc5a2	solute carrier family 5 member 2			DOID:10763^hypertension;DOID:9432^renal glycosuria			6524	SLC5A2	11037	ENSG00000140675	O		O	0.608696	0.483871	0.772727	0.794118	0.933333	0.955556	0.766667	0.793103	0.956522	0.973684	0.769231	0.863636	hyper						26.6862	2.78362e-05	Level 1	-4.60829	0.567053		-2.35962	0.835246		-2.24868	0.809207
1:199669088:SLC5A2	1	199669088	promoter	NM_022590	64522	620217	Slc5a2	solute carrier family 5 member 2			DOID:10763^hypertension;DOID:9432^renal glycosuria			6524	SLC5A2	11037	ENSG00000140675	O		O	0.394737	0.222222	0.432432	0.307692	0.785714	0.693878	0.333333	0.72973	0.583333	0.709677	0.892857	0.833333	hyper						27.9693	0.0010896	Level 1	-5.31774	0.710294		18.3836	0.252444		-23.7013	0.0432569
1:199669104:SLC5A2	1	199669104	promoter	NM_022590	64522	620217	Slc5a2	solute carrier family 5 member 2			DOID:10763^hypertension;DOID:9432^renal glycosuria			6524	SLC5A2	11037	ENSG00000140675	O		O	0.242424	0.228571	0.393939	0.416667	0.714286	0.595745	0.391304	0.689655	0.652174	0.619048	0.8	0.8	hyper						29.873	0.000755574	Level 1	0.0808081	0.907501		15.6566	0.406198		-15.5758	0.31528
1:199669138:SLC5A2	1	199669138	promoter	NM_022590	64522	620217	Slc5a2	solute carrier family 5 member 2			DOID:10763^hypertension;DOID:9432^renal glycosuria			6524	SLC5A2	11037	ENSG00000140675	O		O	0.1	0	0.12	0.166667	0.555556	0.470588	0.111111	0.517241	0.263158	0.3	0.548387	0.761905	hyper						34.1997	2.14068e-05	Level 1	-8.09524	0.605975		12.7381	0.532278		-20.8333	0.18107
1:199669149:SLC5A2	1	199669149	promoter	NM_022590	64522	620217	Slc5a2	solute carrier family 5 member 2			DOID:10763^hypertension;DOID:9432^renal glycosuria			6524	SLC5A2	11037	ENSG00000140675	O		O	0.185185	0.115385	0.3	0.3125	0.684211	0.586207	0.222222	0.68	0.526316	0.75	0.586207	0.7	hyper						35.5094	0.000560424	Level 1	-4.6875	0.794404		11.4663	0.615849		-16.1538	0.350647
1:199669162:SLC5A2	1	199669162	promoter	NM_022590	64522	620217	Slc5a2	solute carrier family 5 member 2			DOID:10763^hypertension;DOID:9432^renal glycosuria			6524	SLC5A2	11037	ENSG00000140675	O		O	0	0	0	0	0	0	0	0	0.25	0.615385	0	0.529412			hyper				0	0.854608		9.80392	0.110612		29.8246	0.000200148	Level 1	-20.0206	0.142651
1:199670166:SLC5A2	1	199670166	promoter	NM_022590	64522	620217	Slc5a2	solute carrier family 5 member 2			DOID:10763^hypertension;DOID:9432^renal glycosuria			6524	SLC5A2	11037	ENSG00000140675	O		O	0.322581	0.366667	0.483871	0.5	0.833333	0.666667	0.5	0.571429	0.521739	0.590909	0.277778	0.84	hyper						28.6662	0.0117246	Level 1	-15.3376	0.39119		-7.79661	0.705944		-7.54098	0.661438
1:199670220:SLC5A2	1	199670220	promoter	NM_022590	64522	620217	Slc5a2	solute carrier family 5 member 2			DOID:10763^hypertension;DOID:9432^renal glycosuria			6524	SLC5A2	11037	ENSG00000140675	O		O	0.515152	0.514286	0.842105	0.666667	0.916667	0.888889	0.636364	0.882353	0.7	0.571429	0.8	0.965517	hyper						25.9947	0.0051325	Level 1	-12.1516	0.368902		-4.61538	0.784736		-7.53623	0.583183
1:199670227:SLC5A2	1	199670227	promoter	NM_022590	64522	620217	Slc5a2	solute carrier family 5 member 2			DOID:10763^hypertension;DOID:9432^renal glycosuria			6524	SLC5A2	11037	ENSG00000140675	O		O	0.228571	0.435897	0.421053	0.357143	0.869565	0.846154	0.434783	0.578947	0.466667	0.517241	0.684211	0.777778	hyper	hypo			O		40.8319	6.72122e-06	Level 1	-27.7047	0.0287786	Level 1	-10.9825	0.544611		-16.7222	0.28877
1:199670246:SLC5A2	1	199670246	promoter	NM_022590	64522	620217	Slc5a2	solute carrier family 5 member 2			DOID:10763^hypertension;DOID:9432^renal glycosuria			6524	SLC5A2	11037	ENSG00000140675	O		O	0.195122	0.255814	0.16	0.529412	0.56	0.487805	0.421053	0.636364	0.513514	0.482759	0.833333	0.571429	hyper						30.7063	0.000416411	Level 1	0.756874	0.907501		8.19277	0.647952		-7.4359	0.626945
1:199670269:SLC5A2	1	199670269	promoter	NM_022590	64522	620217	Slc5a2	solute carrier family 5 member 2			DOID:10763^hypertension;DOID:9432^renal glycosuria			6524	SLC5A2	11037	ENSG00000140675	O		O	0.25	0.23913	0.478261	0.473684	0.6	0.65	0.576923	0.695652	0.487805	0.529412	0.583333	0.76	hyper						30.0268	0.000957788	Level 1	-2.8839	0.844338		1.89522	0.938894		-4.77912	0.753882
1:199670290:SLC5A2	1	199670290	promoter	NM_022590	64522	620217	Slc5a2	solute carrier family 5 member 2			DOID:10763^hypertension;DOID:9432^renal glycosuria			6524	SLC5A2	11037	ENSG00000140675	O		O	0.135135	0.1875	0.34375	0.52381	0.84375	0.594595	0.269231	0.809524	0.651163	0.657143	0.518519	0.8	hyper						45.2991	6.71991e-09	Level 1	-8.88889	0.551524		-1.14943	0.938894		-7.73946	0.570907
1:199670332:SLC5A2	1	199670332	promoter	NM_022590	64522	620217	Slc5a2	solute carrier family 5 member 2			DOID:10763^hypertension;DOID:9432^renal glycosuria			6524	SLC5A2	11037	ENSG00000140675	O		O	0.590909	0.387755	0.513514	0.740741	0.948718	0.71875	0.52	0.71875	0.788462	0.848485	0.828571	0.764706	hyper						32.4019	2.20854e-05	Level 1	-10.9905	0.352202		-0.260104	0.938894		-10.7303	0.357018
1:199670362:SLC5A2	1	199670362	promoter	NM_022590	64522	620217	Slc5a2	solute carrier family 5 member 2			DOID:10763^hypertension;DOID:9432^renal glycosuria			6524	SLC5A2	11037	ENSG00000140675	O		O	0.293103	0.283019	0.5	0.72973	0.684211	0.72093	0.384615	0.710526	0.8	0.622222	0.688889	0.653061	hyper						36.5459	2.34466e-07	Level 1	-2.19419	0.849799		-5.71881	0.67023		3.52462	0.76313
1:199670445:SLC5A2	1	199670445	promoter	NM_022590	64522	620217	Slc5a2	solute carrier family 5 member 2			DOID:10763^hypertension;DOID:9432^renal glycosuria			6524	SLC5A2	11037	ENSG00000140675	O		O	0.381818	0.413793	0.613636	0.769231	0.72549	0.692308	0.896552	0.8	0.953846	0.690909	0.775	0.830508	hyper						26.3982	0.000111652	Level 1	16.9506	0.0170751		4.36531	0.71648		12.5853	0.0987224
1:199716867:AHSP	1	199716867	promoter	NM_001106299	293522	1306725	Ahsp	alpha hemoglobin stabilizing protein						51327	AHSP	18075	ENSG00000169877				0.658537	0.617647	0.541667	0.285714	0.258065	0.24	0.545455	0.171429	0.30303	0.384615	0.25	0.142857	hypo						-35.4257	7.61413e-05	Level 1	7.47289	0.559907		-0.58072	0.938894		8.05361	0.551085
1:199716867:RUSF1	1	199716867	promoter	NM_001035517	361654	1310127	Rusf1	RUS family member 1						64755	C16orf58	25848	ENSG00000140688				0.658537	0.617647	0.541667	0.285714	0.258065	0.24	0.545455	0.171429	0.30303	0.384615	0.25	0.142857	hypo						-35.4257	7.61413e-05	Level 1	7.47289	0.559907		-0.58072	0.938894		8.05361	0.551085
1:199717007:AHSP	1	199717007	promoter	NM_001106299	293522	1306725	Ahsp	alpha hemoglobin stabilizing protein						51327	AHSP	18075	ENSG00000169877				0.891892	0.776699	0.815789	0.69863	0.411765	0.625	0.725806	0.597938	0.846154	0.347222	0.637681	0.637931	hypo						-25.0547	1.3219e-07	Level 1	13.2592	0.0966793		-4.78245	0.676904		18.0417	0.00959579
1:199717007:RUSF1	1	199717007	promoter	NM_001035517	361654	1310127	Rusf1	RUS family member 1						64755	C16orf58	25848	ENSG00000140688				0.891892	0.776699	0.815789	0.69863	0.411765	0.625	0.725806	0.597938	0.846154	0.347222	0.637681	0.637931	hypo						-25.0547	1.3219e-07	Level 1	13.2592	0.0966793		-4.78245	0.676904		18.0417	0.00959579
1:199717046:AHSP	1	199717046	promoter	NM_001106299	293522	1306725	Ahsp	alpha hemoglobin stabilizing protein						51327	AHSP	18075	ENSG00000169877				0.721519	0.7	0.717391	0.617021	0.3	0.304348	0.461538	0.326923	0.38	0.285714	0.36	0.361111	hypo						-29.998	7.28133e-06	Level 1	-3.05551	0.798167		-8.02005	0.605288		4.96454	0.658228
1:199717046:RUSF1	1	199717046	promoter	NM_001035517	361654	1310127	Rusf1	RUS family member 1						64755	C16orf58	25848	ENSG00000140688				0.721519	0.7	0.717391	0.617021	0.3	0.304348	0.461538	0.326923	0.38	0.285714	0.36	0.361111	hypo						-29.998	7.28133e-06	Level 1	-3.05551	0.798167		-8.02005	0.605288		4.96454	0.658228
1:199875580:TIAL1	1	199875580	promoter	NM_001013193	361655	1595845	Tial1	Tia1 cytotoxic granule-associated RNA binding protein-like 1			DOID:224^transient cerebral ischemia			7073	TIAL1	11804	ENSG00000151923				0.0434783	0.0263158	0	0	0.0416667	0	0	0.0571429	0.5625	0.394737	0.0294118	0.463415			hyper				-1.66847	0.569021		24.2073	1.06942e-05		29.9634	2.6019e-07	Level 1	-5.75606	0.608424
1:199875581:TIAL1	1	199875581	promoter	NM_001013193	361655	1595845	Tial1	Tia1 cytotoxic granule-associated RNA binding protein-like 1			DOID:224^transient cerebral ischemia			7073	TIAL1	11804	ENSG00000151923				0	0	0	0.027027	0	0	0	0	0.383562	0.465116	0.0175439	0.413793			hyper				0.78125	0.40801		14.3539	0.000307289		27.6998	2.76308e-09	Level 1	-13.3459	0.0776127
1:199937754:BAG3	1	199937754	promoter	NM_001011936	293524	1307794	Bag3	BAG cochaperone 3			DOID:11832^visual epilepsy;DOID:3068^glioblastoma multiforme;DOID:0110448^dilated cardiomyopathy 1HH;DOID:9884^muscular dystrophy;DOID:0080097^myofibrillar myopathy 6;DOID:0110448^dilated cardiomyopathy 1HH;DOID:1793^pancreatic cancer			9531	BAG3	939	ENSG00000151929				0.865979	0.861111	0.819672	0.653846	0.425	0.395349	0.9375	0.931034	0.829268	0.46875	0.625	0.589286	hypo	hyper		hyper	O		-38.4284	1.25596e-10	Level 1	43.6872	2.50058e-11	Level 1	10.564	0.504711		33.1232	9.41193e-08
1:199937756:BAG3	1	199937756	promoter	NM_001011936	293524	1307794	Bag3	BAG cochaperone 3			DOID:11832^visual epilepsy;DOID:3068^glioblastoma multiforme;DOID:0110448^dilated cardiomyopathy 1HH;DOID:9884^muscular dystrophy;DOID:0080097^myofibrillar myopathy 6;DOID:0110448^dilated cardiomyopathy 1HH;DOID:1793^pancreatic cancer			9531	BAG3	939	ENSG00000151929				0.791667	0.901408	0.836066	0.5	0.444444	0.534884	0.875	0.758621	0.804878	0.483871	0.6	0.537037	hypo	hyper		hyper	O		-34.2481	3.24428e-08	Level 1	31.4286	7.19296e-05	Level 1	5.09158	0.762181		26.337	0.000562054
1:199937778:BAG3	1	199937778	promoter	NM_001011936	293524	1307794	Bag3	BAG cochaperone 3			DOID:11832^visual epilepsy;DOID:3068^glioblastoma multiforme;DOID:0110448^dilated cardiomyopathy 1HH;DOID:9884^muscular dystrophy;DOID:0080097^myofibrillar myopathy 6;DOID:0110448^dilated cardiomyopathy 1HH;DOID:1793^pancreatic cancer			9531	BAG3	939	ENSG00000151929				0.632911	0.711538	0.846154	0.448276	0.448276	0.472222	0.852941	0.666667	0.757576	0.423077	0.666667	0.409091	hypo	hyper			O		-25.84	0.00113029	Level 1	29.4847	0.00276773	Level 1	5.14818	0.779067		24.3365	0.0134173
1:199937808:BAG3	1	199937808	promoter	NM_001011936	293524	1307794	Bag3	BAG cochaperone 3			DOID:11832^visual epilepsy;DOID:3068^glioblastoma multiforme;DOID:0110448^dilated cardiomyopathy 1HH;DOID:9884^muscular dystrophy;DOID:0080097^myofibrillar myopathy 6;DOID:0110448^dilated cardiomyopathy 1HH;DOID:1793^pancreatic cancer			9531	BAG3	939	ENSG00000151929				0.701754	0.722222	0.857143	0.55	0.695652	0.363636	0.851852	0.928571	0.833333	0.5	0.675676	0.586207		hyper		hyper			-21.1538	0.0449872		33.4956	0.0014314	Level 1	6.61896	0.745269		26.8767	0.00711686
1:200709918:FGFR2	1	200709918	promoter	NM_012712	25022	2611	Fgfr2	fibroblast growth factor receptor 2	DOID:0050462^Antley-Bixler syndrome		DOID:10892^hypospadias;DOID:10584^retinitis pigmentosa;DOID:10283^prostate cancer;DOID:1749^squamous cell carcinoma;DOID:289^endometriosis;DOID:684^hepatocellular carcinoma;DOID:2671^transitional cell carcinoma;DOID:12960^acrocephalosyndactylia;DOID:14705^Pfeiffer syndrome;DOID:2339^Crouzon syndrome;DOID:14705^Pfeiffer syndrome;DOID:0111337^Jackson-Weiss syndrome;DOID:2339^Crouzon syndrome;DOID:0…	04010^MAPK signaling pathway	05200^Pathways in cancer;05215^Prostate cancer	2263	FGFR2	3689	ENSG00000066468	O		O	0.864198	0.866667	0.769231	0.792453	0.472727	0.457627	0.571429	0.596491	0.736842	0.65	0.7	0.660377	hypo						-26.6089	1.54375e-06	Level 1	6.64318	0.549549		10.1658	0.442488		-3.52261	0.735229
1:201090254:ATE1	1	201090254	promoter	NM_001106300	293526	1309335	Ate1	arginyltransferase 1						11101	ATE1	782	ENSG00000107669				0.734375	0.644068	0.658537	0.447368	0.219512	0.277778	0.487179	0.238095	0.431373	0.230769	0.410256	0.272727	hypo						-37.4656	1.72952e-08	Level 1	7.8093	0.521302		-0.499199	0.938894		8.30849	0.492214
1:201090303:ATE1	1	201090303	promoter	NM_001106300	293526	1309335	Ate1	arginyltransferase 1						11101	ATE1	782	ENSG00000107669				0.723684	0.630137	0.6	0.54717	0.301887	0.24	0.529412	0.223881	0.313433	0.235294	0.188679	0.27451	hypo						-29.0118	3.51127e-06	Level 1	-2.48441	0.811746		-13.3127	0.283363		10.8282	0.250343
1:201090315:ATE1	1	201090315	promoter	NM_001106300	293526	1309335	Ate1	arginyltransferase 1						11101	ATE1	782	ENSG00000107669				0.780488	0.721519	0.5625	0.581818	0.381818	0.318182	0.607843	0.246377	0.367647	0.396226	0.48	0.333333	hypo						-26.2713	2.50471e-05	Level 1	-4.67671	0.652334		-3.3791	0.826921		-1.2976	0.898549
1:201090550:ATE1	1	201090550	promoter	NM_001106300	293526	1309335	Ate1	arginyltransferase 1						11101	ATE1	782	ENSG00000107669				0.700855	0.700935	0.858974	0.551282	0.454545	0.414286	0.723077	0.426829	0.648352	0.636364	0.609756	0.554348	hypo						-26.5086	1.29812e-07	Level 1	11.5801	0.187881		12.2601	0.259975		-0.679967	0.908304
1:201324450:BTBD16	1	201324450	promoter	NM_001017464	361658	1311454	Btbd16	BTB domain containing 16						118663	BTBD16	26340	ENSG00000138152				0.316667	0.56	0.6	0.787879	0.5	0.396552	0.711111	0.794872	0.90566	0.672414	0.5	0.490196		hyper					4.54676	0.628272		28.3501	0.000229213	Level 1	3.70408	0.821473		24.6461	0.00123452
1:201336920:BTBD16	1	201336920	promoter	NM_001017464	361658	1311454	Btbd16	BTB domain containing 16						118663	BTBD16	26340	ENSG00000138152				0.5	0.583333	0.52381	0.222222	0.259259	0.315789	0.3	0.24	0.214286	0.421053	0.258065	0.388889	hypo						-27.8679	0.0143417	Level 1	-1.13877	0.907501		7.26103	0.703319		-8.3998	0.579574
1:203518298:BUB3	1	203518298	promoter	NM_001047906	361662	1306654	Bub3	BUB3 mitotic checkpoint protein						9184	BUB3	1151	ENSG00000154473				0.434783	0.348837	0.339286	0.458333	0.522727	0.58	0.318841	0.12766	0.25	0.377778	0.456522	0.42		hypo					14.0785	0.0795436		-27.6682	0.000131971	Level 1	-10.2687	0.496213		-17.3995	0.0420268
1:203522399:BUB3	1	203522399	promoter	NM_001047906	361662	1306654	Bub3	BUB3 mitotic checkpoint protein						9184	BUB3	1151	ENSG00000154473				0.458333	0.421053	0.0714286	0.05	0.047619	0	0.0588235	0.153846	0.1	0	0	0.157895	hypo						-31.1662	0.000758071	Level 1	7.39919	0.471005		2.32843	0.850161		5.07075	0.638423
1:203522742:BUB3	1	203522742	promoter	NM_001047906	361662	1306654	Bub3	BUB3 mitotic checkpoint protein						9184	BUB3	1151	ENSG00000154473				0.482759	0.358491	0.171429	0.0925926	0.0897436	0	0.107143	0.122807	0.132353	0.0425532	0.0178571	0.0897436	hypo						-28.0203	8.87657e-10	Level 1	5.41312	0.380334		-1.21671	0.866063		6.62983	0.238091
1:203522781:BUB3	1	203522781	promoter	NM_001047906	361662	1306654	Bub3	BUB3 mitotic checkpoint protein						9184	BUB3	1151	ENSG00000154473				0.545455	0.428571	0.238095	0.111111	0.2	0.111111	0.122449	0.117647	0.276923	0.0638298	0.15493	0.147541	hypo						-27.2632	4.30075e-07	Level 1	2.78952	0.725712		-1.94374	0.851663		4.73326	0.544448
1:203522783:BUB3	1	203522783	promoter	NM_001047906	361662	1306654	Bub3	BUB3 mitotic checkpoint protein						9184	BUB3	1151	ENSG00000154473				0.418605	0.409836	0.258621	0.0555556	0.166667	0.108696	0.183673	0.126761	0.184615	0.102041	0.0547945	0.131148	hypo						-25.6274	8.47489e-07	Level 1	4.77043	0.53742		-2.15617	0.807612		6.9266	0.302769
1:203522886:BUB3	1	203522886	promoter	NM_001047906	361662	1306654	Bub3	BUB3 mitotic checkpoint protein						9184	BUB3	1151	ENSG00000154473				0.407895	0.363636	0.3	0.0833333	0.102041	0.0882353	0.170732	0.145833	0.228571	0.03125	0.0392157	0.134615	hypo						-26.8949	2.40738e-06	Level 1	8.49824	0.322221		-1.83629	0.850197		10.3345	0.164653
1:203522936:BUB3	1	203522936	promoter	NM_001047906	361662	1306654	Bub3	BUB3 mitotic checkpoint protein						9184	BUB3	1151	ENSG00000154473				0.515625	0.402985	0.396226	0.125	0.2	0.214286	0.257143	0.166667	0.290323	0.09375	0.155556	0.0217391	hypo						-26.0217	0.00030407	Level 1	4.80702	0.654307		-9.05691	0.425451		13.8639	0.084205
1:203522943:BUB3	1	203522943	promoter	NM_001047906	361662	1306654	Bub3	BUB3 mitotic checkpoint protein						9184	BUB3	1151	ENSG00000154473				0.507937	0.476923	0.469388	0.1875	0.268293	0.148148	0.4	0.34	0.344828	0.0588235	0.309524	0.25641	hypo						-27.5876	0.000195951	Level 1	14.7798	0.210109		0.73913	0.938894		14.0407	0.215661
1:203522974:BUB3	1	203522974	promoter	NM_001047906	361662	1306654	Bub3	BUB3 mitotic checkpoint protein						9184	BUB3	1151	ENSG00000154473				0.509091	0.387755	0.365854	0.111111	0.205882	0.05	0.24	0.0465116	0.125	0.0344828	0.105263	0.133333	hypo						-29.1784	0.000155504	Level 1	-1.62373	0.871354		-4.3019	0.706014		2.67817	0.768937
1:204161549:CPXM2	1	204161549	promoter	NM_001106306	293566	1310955	Cpxm2	carboxypeptidase X (M14 family), member 2						119587	CPXM2	26977	ENSG00000121898				0.547619	0.709677	0.454545	0.16	0.125	0.346154	0.52	0.473684	0.111111	0.357143	0.125	0.457143	hypo						-34.2157	0.000320389	Level 1	18.3527	0.204464		11.2753	0.512454		7.07737	0.601734
1:204815271:FAM53B	1	204815271	promoter	NM_001107556	309060	1310799	Fam53b	family with sequence similarity 53, member B						9679	FAM53B	28968	ENSG00000189319				0.230769	0.432432	0.153846	0.269231	0.108108	0.0625	0.272727	0.588235	0.439024	0.291667	0.178571	0.407407		hyper					-13.2723	0.131508		31.9158	9.79715e-05	Level 1	15.4297	0.301075		16.4861	0.20587
1:204815684:FAM53B	1	204815684	promoter	NM_001107556	309060	1310799	Fam53b	family with sequence similarity 53, member B						9679	FAM53B	28968	ENSG00000189319				0.344828	0.333333	0.407407	0.12	0.173913	0	0.230769	0.26087	0.2	0	0.230769	0.0909091	hypo						-25.0176	0.00703224	Level 1	12.2509	0.341002		0.0214041	0.938894		12.2295	0.316023
1:205030608:CTBP2	1	205030608	promoter	NM_053335	81717	68372	Ctbp2	C-terminal binding protein 2				04310^Wnt signaling pathway;04330^Notch signaling pathway	05200^Pathways in cancer;05220^Chronic myeloid leukemia	1488	CTBP2	2495	ENSG00000175029				0.655172	0.916667	0.916667	0.692308	0.357143	0.571429	0.76	0.8	1	0.5625	0.44	0.722222	hypo	hyper		hyper	O		-30.2049	0.00149728	Level 1	34.1176	0.000696244	Level 1	2.99103	0.915247		31.1266	0.00371604
1:205030612:CTBP2	1	205030612	promoter	NM_053335	81717	68372	Ctbp2	C-terminal binding protein 2				04310^Wnt signaling pathway;04330^Notch signaling pathway	05200^Pathways in cancer;05220^Chronic myeloid leukemia	1488	CTBP2	2495	ENSG00000175029				0.466667	0.861111	0.807692	0.555556	0.357143	0.4375	0.703704	0.6	0.947368	0.588235	0.423077	0.764706	hypo	hyper			O		-26.6687	0.0120511	Level 1	32.7074	0.00308429	Level 1	11.5962	0.619455		21.1111	0.125291
1:205030614:CTBP2	1	205030614	promoter	NM_053335	81717	68372	Ctbp2	C-terminal binding protein 2				04310^Wnt signaling pathway;04330^Notch signaling pathway	05200^Pathways in cancer;05220^Chronic myeloid leukemia	1488	CTBP2	2495	ENSG00000175029				0.548387	0.833333	0.769231	0.714286	0.517241	0.375	0.964286	0.84	1	0.555556	0.481481	0.666667		hyper		hyper			-15.8786	0.191968		38.3411	2.13493e-06	Level 1	-0.608828	0.938894		38.9499	3.23923e-06
1:205030624:CTBP2	1	205030624	promoter	NM_053335	81717	68372	Ctbp2	C-terminal binding protein 2				04310^Wnt signaling pathway;04330^Notch signaling pathway	05200^Pathways in cancer;05220^Chronic myeloid leukemia	1488	CTBP2	2495	ENSG00000175029				0.777778	0.918919	0.814815	0.857143	0.428571	0.294118	0.931034	0.777778	1	0.590909	0.607143	0.842105	hypo	hyper			O		-27.8356	0.00191777	Level 1	34.6402	0.00012602	Level 1	10.5023	0.628111		24.1379	0.0130744
1:205030719:CTBP2	1	205030719	promoter	NM_053335	81717	68372	Ctbp2	C-terminal binding protein 2				04310^Wnt signaling pathway;04330^Notch signaling pathway	05200^Pathways in cancer;05220^Chronic myeloid leukemia	1488	CTBP2	2495	ENSG00000175029				0.682927	0.6875	0.742857	0.608696	0.463415	0.333333	0.904762	0.729167	0.964286	0.555556	0.566667	0.466667		hyper		hyper			-24.6257	0.00890422		37.7605	1.89197e-05	Level 1	7.12888	0.680946		30.6316	0.00120814
1:205030751:CTBP2	1	205030751	promoter	NM_053335	81717	68372	Ctbp2	C-terminal binding protein 2				04310^Wnt signaling pathway;04330^Notch signaling pathway	05200^Pathways in cancer;05220^Chronic myeloid leukemia	1488	CTBP2	2495	ENSG00000175029				0.903226	0.75	0.833333	0.692308	0.595238	0.636364	0.9375	0.787234	0.971429	0.576923	0.787879	0.735294		hyper					-19.1579	0.0304318		25.2302	0.00199997	Level 1	7.60141	0.628111		17.6287	0.0529637
1:205030856:CTBP2	1	205030856	promoter	NM_053335	81717	68372	Ctbp2	C-terminal binding protein 2				04310^Wnt signaling pathway;04330^Notch signaling pathway	05200^Pathways in cancer;05220^Chronic myeloid leukemia	1488	CTBP2	2495	ENSG00000175029				0.326531	0.489796	0.666667	0.489362	0.309524	0.405405	0.688889	0.538462	0.781818	0.447368	0.5	0.4		hyper					-9.18824	0.370228		25.5844	0.00248533	Level 1	3.42625	0.844586		22.1582	0.0138942
1:205751215:MMP21	1	205751215	promoter	NM_001106308	293573	1309332	Mmp21	matrix metallopeptidase 21			DOID:0050545^visceral heterotaxy;DOID:0050545^visceral heterotaxy			118856	MMP21	14357	ENSG00000154485	O			0.4375	0.40678	0.277778	0.209302	0.097561	0.0740741	0.224138	0.245614	0.301887	0.153846	0.264151	0.122449	hypo						-25.5343	1.36634e-05	Level 1	13.2764	0.0896636		5.86298	0.589063		7.41342	0.409429
1:209647207:EBF3	1	209647207	promoter	NM_001108506	361668	1304956	Ebf3	EBF transcription factor 3						253738	EBF3	19087	ENSG00000108001				0.5	0.469388	0.277778	0.461538	0.757576	0.666667	0.181818	0.489796	0.44	0.594595	0.454545	0.794118		hypo					21.0019	0.0416438		-25.9878	0.0159361	Level 1	-2.21154	0.925814		-23.7762	0.0159245
1:209647247:EBF3	1	209647247	promoter	NM_001108506	361668	1304956	Ebf3	EBF transcription factor 3						253738	EBF3	19087	ENSG00000108001				0.588235	0.438596	0.270833	0.555556	0.666667	0.766667	0.14	0.54	0.565217	0.55	0.512195	0.736842		hypo					21.58	0.0133384		-25.5708	0.00966618	Level 1	-7.0028	0.640237		-18.568	0.077041
1:209650185:EBF3	1	209650185	promoter	NM_001108506	361668	1304956	Ebf3	EBF transcription factor 3						253738	EBF3	19087	ENSG00000108001				0.55	0.78125	0.789474	0.823529	0.966667	1	0.761905	0.870968	0.941176	0.933333	0.92	0.863636	hyper						26.1538	0.000663231	Level 1	-7.07641	0.438583		-3.37662	0.759572		-3.69979	0.705251
1:212344837:ZFP511	1	212344837	promoter	NM_001106309	293586	1308585	Zfp511	zinc finger protein 511						118472	ZNF511	28445	ENSG00000198546				0.764706	0.719298	0.853659	0.511111	0.27907	0.433962	0.627907	0.392857	0.340426	0.568966	0.536585	0.325	hypo						-35.9737	1.85273e-08	Level 1	3.3858	0.775777		7.78611	0.62418		-4.40032	0.71051
1:212594013:ECHS1	1	212594013	promoter	NM_078623	140547	69330	Echs1	enoyl-CoA hydratase, short chain 1						1892	ECHS1	3151	ENSG00000127884		O	O	0.228571	0.195652	0.341463	0.666667	0.363636	0.541667	0.647059	0.485714	0.555556	0.458333	0.681818	0.543478	hyper						25.0852	0.0032785	Level 1	5.69543	0.677894		4.93973	0.797941		0.755694	0.908304
1:213563015:RGD1309350	1	213563015	promoter	NM_001134507	293613	1309350	RGD1309350	similar to transthyretin (4L369)													0.777778	0.714286	0.636364	0.454545	0.36	0.555556	0.818182	0.551724	0.7	0.7	0.5	0.642857	hypo						-26.8132	0.0255317	Level 1	20.3846	0.230104		17.1493	0.428231		3.23529	0.848596
1:213602967:RIC8A	1	213602967	promoter	NM_001100520	293614	727957	Ric8a	RIC8 guanine nucleotide exchange factor A						60626	RIC8A	29550	ENSG00000177963				0.653846	0.823529	0.62963	0.458333	0.25	0.413793	0.541667	0.433333	0.285714	0.571429	0.545455	0.227273	hypo						-30.9091	0.00452407	Level 1	5.00433	0.757193		6.95305	0.734405		-1.94872	0.903444
1:213604357:RIC8A	1	213604357	promoter	NM_001100520	293614	727957	Ric8a	RIC8 guanine nucleotide exchange factor A						60626	RIC8A	29550	ENSG00000177963				0.276596	0.285714	0.5	0.652174	0.516129	0.666667	0.641026	0.44	0.681818	0.678571	0.59375	0.378378	hyper						26.2315	0.00601879	Level 1	0.396825	0.907501		-7.10604	0.67872		7.50286	0.563237
1:213813203:IFITM3	1	213813203	promoter	NM_001136124	361673	1595844	Ifitm3	interferon induced transmembrane protein 3			DOID:0080600^COVID-19			10410	IFITM3	5414	ENSG00000142089				0.729167	0.725806	0.568182	0.479167	0.391304	0.46875	0.5	0.571429	0.777778	0.690909	0.868421	0.734694			hyper				-23.2451	0.00123678		16.7654	0.0985777		30.4154	9.224e-05	Level 1	-13.65	0.179483
1:213821047:IFITM3	1	213821047	promoter	NM_001136124	361673	1595844	Ifitm3	interferon induced transmembrane protein 3			DOID:0080600^COVID-19			10410	IFITM3	5414	ENSG00000142089				0.5	0.5	0.740741	0.857143	0.848485	0.966667	0.724138	0.885714	0.606061	0.925926	0.763158	0.805556	hyper						34.1676	3.97641e-06	Level 1	-15.0589	0.149965		-7.1075	0.596482		-7.95141	0.507996
1:213855564:B4GALNT4	1	213855564	promoter	NM_001107562	309105	1310052	B4galnt4	beta-1,4-N-acetyl-galactosaminyl transferase 4						338707	B4GALNT4	26315	ENSG00000182272				0.438596	0.408163	0.416667	0.145833	0.16129	0.0943396	0.142857	0.285714	0.369565	0.133333	0.163265	0.325	hypo						-29.4289	5.4192e-06	Level 1	14.6441	0.107046		8.12962	0.497322		6.51453	0.552947
1:213857714:B4GALNT4	1	213857714	promoter	NM_001107562	309105	1310052	B4galnt4	beta-1,4-N-acetyl-galactosaminyl transferase 4						338707	B4GALNT4	26315	ENSG00000182272				0.674419	0.72	0.777778	0.576923	0.458333	0.333333	0.777778	0.772727	0.75	0.708333	0.642857	0.586207	hypo	hyper			O		-26.5789	0.0083993	Level 1	31.3889	0.00787007	Level 1	19.1791	0.343939		12.2098	0.417493
1:214207924:LMNTD2	1	214207924	promoter	NM_001127540	309108	1307439	Lmntd2	lamin tail domain containing 2						256329	LMNTD2	28561	ENSG00000185522;ENSG00000275873				0.275862	0.238095	0.387097	0.7	0.608696	0.565217	0.6	0.565217	0.464286	0.666667	0.5	0.555556	hyper						31.257	0.00404581	Level 1	-9.09091	0.572617		-6.12121	0.806182		-2.9697	0.872117
1:214207924:PHRF1	1	214207924	promoter	NM_139093	245925	708360	Phrf1	PHD and ring finger domains 1						57661	PHRF1	24351	ENSG00000070047;ENSG00000274780				0.275862	0.238095	0.387097	0.7	0.608696	0.565217	0.6	0.565217	0.464286	0.666667	0.5	0.555556	hyper						31.257	0.00404581	Level 1	-9.09091	0.572617		-6.12121	0.806182		-2.9697	0.872117
1:214209590:LMNTD2	1	214209590	promoter	NM_001127540	309108	1307439	Lmntd2	lamin tail domain containing 2						256329	LMNTD2	28561	ENSG00000185522;ENSG00000275873				0.12766	0.25	0.276596	0.586207	0.580645	0.307692	0.361111	0.342105	0.27027	0.363636	0.466667	0.257143	hyper						28.169	0.000559623	Level 1	-17.5676	0.181038		-14.2857	0.435131		-3.28185	0.804243
1:214209590:PHRF1	1	214209590	promoter	NM_139093	245925	708360	Phrf1	PHD and ring finger domains 1						57661	PHRF1	24351	ENSG00000070047;ENSG00000274780				0.12766	0.25	0.276596	0.586207	0.580645	0.307692	0.361111	0.342105	0.27027	0.363636	0.466667	0.257143	hyper						28.169	0.000559623	Level 1	-17.5676	0.181038		-14.2857	0.435131		-3.28185	0.804243
1:214209972:LMNTD2	1	214209972	promoter	NM_001127540	309108	1307439	Lmntd2	lamin tail domain containing 2						256329	LMNTD2	28561	ENSG00000185522;ENSG00000275873				0.27619	0.415842	0.616438	0.710526	0.625	0.722222	0.747253	0.722892	0.633333	0.768421	0.805556	0.638554	hyper						27.0593	2.04592e-07	Level 1	1.43939	0.862756		4.96364	0.628111		-3.52424	0.645245
1:214209972:PHRF1	1	214209972	promoter	NM_139093	245925	708360	Phrf1	PHD and ring finger domains 1						57661	PHRF1	24351	ENSG00000070047;ENSG00000274780				0.27619	0.415842	0.616438	0.710526	0.625	0.722222	0.747253	0.722892	0.633333	0.768421	0.805556	0.638554	hyper						27.0593	2.04592e-07	Level 1	1.43939	0.862756		4.96364	0.628111		-3.52424	0.645245
1:214265236:CDHR5	1	214265236	promoter	NM_138525	171554	620504	Cdhr5	cadherin-related family member 5						53841	CDHR5	7521	ENSG00000099834;ENSG00000273572				0.547619	0.48	0.821429	0.909091	0.896552	0.8	0.928571	0.857143	0.692308	0.941176	0.851852	0.826087	hyper						26.2713	0.00342389	Level 1	-6.44159	0.577976		-0.756779	0.938894		-5.68481	0.641288
1:214265236:DRD4	1	214265236	promoter	NM_012944	25432	2522	Drd4	dopamine receptor D4			DOID:9970^obesity;DOID:1094^attention deficit hyperactivity disorder;DOID:14330^Parkinson's disease;DOID:1094^attention deficit hyperactivity disorder;DOID:1094^attention deficit hyperactivity disorder;DOID:12995^conduct disorder;DOID:12399^pathological gambling;DOID:1059^intellectual disability;DOID:10939^antisocial personality disorder;DOID:11119^Gilles de la Tourette syndrome;DOID:5419^schizop…	04080^Neuroactive ligand-receptor interaction		1815	DRD4	3025	ENSG00000069696;ENSG00000276825	O		O	0.547619	0.48	0.821429	0.909091	0.896552	0.8	0.928571	0.857143	0.692308	0.941176	0.851852	0.826087	hyper						26.2713	0.00342389	Level 1	-6.44159	0.577976		-0.756779	0.938894		-5.68481	0.641288
1:214265236:IRF7	1	214265236	promoter	NM_001033691	293624	1307828	Irf7	interferon regulatory factor 7			DOID:0111969^immunodeficiency 39		05160^Hepatitis C	3665	IRF7	6122	ENSG00000185507;ENSG00000276561				0.547619	0.48	0.821429	0.909091	0.896552	0.8	0.928571	0.857143	0.692308	0.941176	0.851852	0.826087	hyper						26.2713	0.00342389	Level 1	-6.44159	0.577976		-0.756779	0.938894		-5.68481	0.641288
1:214327699:DEAF1	1	214327699	promoter	NM_031801	83632	620671	Deaf1	DEAF1 transcription factor			DOID:0070054^Vulto-van Silfout-de Vries syndrome			10522	DEAF1	14677	ENSG00000177030;ENSG00000282712				0.210526	0.266667	0.588235	0.769231	0.828571	0.851852	0.666667	0.769231	0.666667	0.787879	0.868421	0.682927	hyper						48.8352	9.44819e-12	Level 1	-10.9178	0.352256		-3.50955	0.817186		-7.4083	0.542561
1:214327699:EPS8L2	1	214327699	promoter	NM_001108508	361674	1310912	Eps8l2	EPS8-like 2			DOID:0080261^autosomal recessive nonsyndromic deafness 106;DOID:1574^alcohol use disorder			64787	EPS8L2	21296	ENSG00000177106				0.210526	0.266667	0.588235	0.769231	0.828571	0.851852	0.666667	0.769231	0.666667	0.787879	0.868421	0.682927	hyper						48.8352	9.44819e-12	Level 1	-10.9178	0.352256		-3.50955	0.817186		-7.4083	0.542561
1:214327719:DEAF1	1	214327719	promoter	NM_031801	83632	620671	Deaf1	DEAF1 transcription factor			DOID:0070054^Vulto-van Silfout-de Vries syndrome			10522	DEAF1	14677	ENSG00000177030;ENSG00000282712				0.149254	0.27907	0.645161	0.7	0.815789	0.8	0.666667	0.847826	0.727273	0.805556	0.868421	0.86	hyper						47.0646	2.48434e-11	Level 1	-1.01852	0.907501		7.82557	0.534052		-8.84409	0.381077
1:214327719:EPS8L2	1	214327719	promoter	NM_001108508	361674	1310912	Eps8l2	EPS8-like 2			DOID:0080261^autosomal recessive nonsyndromic deafness 106;DOID:1574^alcohol use disorder			64787	EPS8L2	21296	ENSG00000177106				0.149254	0.27907	0.645161	0.7	0.815789	0.8	0.666667	0.847826	0.727273	0.805556	0.868421	0.86	hyper						47.0646	2.48434e-11	Level 1	-1.01852	0.907501		7.82557	0.534052		-8.84409	0.381077
1:214327911:DEAF1	1	214327911	promoter	NM_031801	83632	620671	Deaf1	DEAF1 transcription factor			DOID:0070054^Vulto-van Silfout-de Vries syndrome			10522	DEAF1	14677	ENSG00000177030;ENSG00000282712				0.106383	0.0606061	0.025641	0.304348	0.458333	0.551724	0.117647	0.560976	0.235294	0.272727	0.333333	0.666667	hyper						38.0142	4.77413e-08	Level 1	-12.6268	0.38587		-0.901226	0.938894		-11.7255	0.410823
1:214327911:EPS8L2	1	214327911	promoter	NM_001108508	361674	1310912	Eps8l2	EPS8-like 2			DOID:0080261^autosomal recessive nonsyndromic deafness 106;DOID:1574^alcohol use disorder			64787	EPS8L2	21296	ENSG00000177106				0.106383	0.0606061	0.025641	0.304348	0.458333	0.551724	0.117647	0.560976	0.235294	0.272727	0.333333	0.666667	hyper						38.0142	4.77413e-08	Level 1	-12.6268	0.38587		-0.901226	0.938894		-11.7255	0.410823
1:214329199:DEAF1	1	214329199	promoter	NM_031801	83632	620671	Deaf1	DEAF1 transcription factor			DOID:0070054^Vulto-van Silfout-de Vries syndrome			10522	DEAF1	14677	ENSG00000177030;ENSG00000282712				0.151899	0.258065	0.818182	0.842105	0.782609	0.916667	0.886364	0.836735	0.882353	0.87234	0.901961	0.888889	hyper						44.5591	1.63091e-14	Level 1	2.63289	0.757244		4.63853	0.628111		-2.00563	0.797148
1:214329199:EPS8L2	1	214329199	promoter	NM_001108508	361674	1310912	Eps8l2	EPS8-like 2			DOID:0080261^autosomal recessive nonsyndromic deafness 106;DOID:1574^alcohol use disorder			64787	EPS8L2	21296	ENSG00000177106				0.151899	0.258065	0.818182	0.842105	0.782609	0.916667	0.886364	0.836735	0.882353	0.87234	0.901961	0.888889	hyper						44.5591	1.63091e-14	Level 1	2.63289	0.757244		4.63853	0.628111		-2.00563	0.797148
1:214329237:DEAF1	1	214329237	promoter	NM_031801	83632	620671	Deaf1	DEAF1 transcription factor			DOID:0070054^Vulto-van Silfout-de Vries syndrome			10522	DEAF1	14677	ENSG00000177030;ENSG00000282712				0.197917	0.219512	0.742857	0.852459	0.68	0.85	0.773585	0.745455	0.717391	0.791667	0.84127	0.756757	hyper						43.5831	4.6025e-15	Level 1	-4.79487	0.596636		0.935207	0.938894		-5.73008	0.551085
1:214329237:EPS8L2	1	214329237	promoter	NM_001108508	361674	1310912	Eps8l2	EPS8-like 2			DOID:0080261^autosomal recessive nonsyndromic deafness 106;DOID:1574^alcohol use disorder			64787	EPS8L2	21296	ENSG00000177106				0.197917	0.219512	0.742857	0.852459	0.68	0.85	0.773585	0.745455	0.717391	0.791667	0.84127	0.756757	hyper						43.5831	4.6025e-15	Level 1	-4.79487	0.596636		0.935207	0.938894		-5.73008	0.551085
1:214329474:DEAF1	1	214329474	promoter	NM_031801	83632	620671	Deaf1	DEAF1 transcription factor			DOID:0070054^Vulto-van Silfout-de Vries syndrome			10522	DEAF1	14677	ENSG00000177030;ENSG00000282712				0.168421	0.289474	0.466667	0.59322	0.574074	0.453125	0.744681	0.650794	0.746269	0.5	0.647059	0.61039	hyper						25.1009	2.11999e-05	Level 1	17.5141	0.0361262		5.21657	0.664789		12.2976	0.188724
1:214329474:EPS8L2	1	214329474	promoter	NM_001108508	361674	1310912	Eps8l2	EPS8-like 2			DOID:0080261^autosomal recessive nonsyndromic deafness 106;DOID:1574^alcohol use disorder			64787	EPS8L2	21296	ENSG00000177106				0.168421	0.289474	0.466667	0.59322	0.574074	0.453125	0.744681	0.650794	0.746269	0.5	0.647059	0.61039	hyper						25.1009	2.11999e-05	Level 1	17.5141	0.0361262		5.21657	0.664789		12.2976	0.188724
1:214330955:DEAF1	1	214330955	promoter	NM_031801	83632	620671	Deaf1	DEAF1 transcription factor			DOID:0070054^Vulto-van Silfout-de Vries syndrome			10522	DEAF1	14677	ENSG00000177030;ENSG00000282712				0.473684	0.75	0.8125	1	1	0.846154	0.733333	0.684211	0.85	1	0.8	0.875	hyper						26.9955	0.00430158	Level 1	-19.7262	0.0977053		-5.65217	0.65003		-14.0741	0.364961
1:214330955:EPS8L2	1	214330955	promoter	NM_001108508	361674	1310912	Eps8l2	EPS8-like 2			DOID:0080261^autosomal recessive nonsyndromic deafness 106;DOID:1574^alcohol use disorder			64787	EPS8L2	21296	ENSG00000177106				0.473684	0.75	0.8125	1	1	0.846154	0.733333	0.684211	0.85	1	0.8	0.875	hyper						26.9955	0.00430158	Level 1	-19.7262	0.0977053		-5.65217	0.65003		-14.0741	0.364961
1:214331253:DEAF1	1	214331253	promoter	NM_031801	83632	620671	Deaf1	DEAF1 transcription factor			DOID:0070054^Vulto-van Silfout-de Vries syndrome			10522	DEAF1	14677	ENSG00000177030;ENSG00000282712				0.153846	0.0645161	0.433333	0.807692	0.5	0.5	0.73913	0.666667	0.675676	0.619048	0.555556	0.586207	hyper						40.7647	6.97075e-06	Level 1	7.28291	0.622335		-3.32315	0.890475		10.6061	0.488448
1:214331253:EPS8L2	1	214331253	promoter	NM_001108508	361674	1310912	Eps8l2	EPS8-like 2			DOID:0080261^autosomal recessive nonsyndromic deafness 106;DOID:1574^alcohol use disorder			64787	EPS8L2	21296	ENSG00000177106				0.153846	0.0645161	0.433333	0.807692	0.5	0.5	0.73913	0.666667	0.675676	0.619048	0.555556	0.586207	hyper						40.7647	6.97075e-06	Level 1	7.28291	0.622335		-3.32315	0.890475		10.6061	0.488448
1:214331332:DEAF1	1	214331332	promoter	NM_031801	83632	620671	Deaf1	DEAF1 transcription factor			DOID:0070054^Vulto-van Silfout-de Vries syndrome			10522	DEAF1	14677	ENSG00000177030;ENSG00000282712				0.358025	0.323529	0.654545	0.744186	0.6	0.744186	0.76087	0.793103	0.520833	0.815789	0.793103	0.730769	hyper						27.1942	7.75015e-05	Level 1	-0.104428	0.907501		7.86143	0.548707		-7.96586	0.420392
1:214331332:EPS8L2	1	214331332	promoter	NM_001108508	361674	1310912	Eps8l2	EPS8-like 2			DOID:0080261^autosomal recessive nonsyndromic deafness 106;DOID:1574^alcohol use disorder			64787	EPS8L2	21296	ENSG00000177106				0.358025	0.323529	0.654545	0.744186	0.6	0.744186	0.76087	0.793103	0.520833	0.815789	0.793103	0.730769	hyper						27.1942	7.75015e-05	Level 1	-0.104428	0.907501		7.86143	0.548707		-7.96586	0.420392
1:215599979:SYT8	1	215599979	promoter	NM_053325	60566	68399	Syt8	synaptotagmin 8			DOID:439^neuromuscular junction disease;DOID:0110659^congenital myasthenic syndrome 7;DOID:3635^congenital myasthenic syndrome			90019	SYT8	19264	ENSG00000149043				0.357143	0.473684	0.659574	0.911765	0.870968	1	0.923077	0.913043	0.954545	0.969697	0.84375	0.820513	hyper						41.6518	2.61974e-09	Level 1	1.50293	0.844189		-4.54545	0.647727		6.04839	0.463916
1:215599979:TNNI2	1	215599979	promoter	NM_017185	29389	62050	Tnni2	troponin I2, fast skeletal type			DOID:114^heart disease;DOID:299^adenocarcinoma;DOID:12930^dilated cardiomyopathy;DOID:0050646^distal arthrogryposis;DOID:0111600^distal arthrogryposis type 2B1;DOID:0050700^cardiomyopathy			7136	TNNI2	11946	ENSG00000130598				0.357143	0.473684	0.659574	0.911765	0.870968	1	0.923077	0.913043	0.954545	0.969697	0.84375	0.820513	hyper						41.6518	2.61974e-09	Level 1	1.50293	0.844189		-4.54545	0.647727		6.04839	0.463916
1:215599983:SYT8	1	215599983	promoter	NM_053325	60566	68399	Syt8	synaptotagmin 8			DOID:439^neuromuscular junction disease;DOID:0110659^congenital myasthenic syndrome 7;DOID:3635^congenital myasthenic syndrome			90019	SYT8	19264	ENSG00000149043				0.311111	0.425	0.638298	0.903226	0.882353	0.956522	0.821429	0.84	0.693878	0.84375	0.878788	0.756098	hyper						44.697	2.65009e-10	Level 1	-14.4385	0.134314		-8.83362	0.484448		-5.60488	0.594554
1:215599983:TNNI2	1	215599983	promoter	NM_017185	29389	62050	Tnni2	troponin I2, fast skeletal type			DOID:114^heart disease;DOID:299^adenocarcinoma;DOID:12930^dilated cardiomyopathy;DOID:0050646^distal arthrogryposis;DOID:0111600^distal arthrogryposis type 2B1;DOID:0050700^cardiomyopathy			7136	TNNI2	11946	ENSG00000130598				0.311111	0.425	0.638298	0.903226	0.882353	0.956522	0.821429	0.84	0.693878	0.84375	0.878788	0.756098	hyper						44.697	2.65009e-10	Level 1	-14.4385	0.134314		-8.83362	0.484448		-5.60488	0.594554
1:215599988:SYT8	1	215599988	promoter	NM_053325	60566	68399	Syt8	synaptotagmin 8			DOID:439^neuromuscular junction disease;DOID:0110659^congenital myasthenic syndrome 7;DOID:3635^congenital myasthenic syndrome			90019	SYT8	19264	ENSG00000149043				0.354167	0.622222	0.702128	0.870968	0.916667	0.964286	1	1	0.884615	0.911765	0.939394	0.833333	hyper						35.8647	7.2612e-08	Level 1	2.8655	0.685281		-2.58812	0.820979		5.45362	0.45723
1:215599988:TNNI2	1	215599988	promoter	NM_017185	29389	62050	Tnni2	troponin I2, fast skeletal type			DOID:114^heart disease;DOID:299^adenocarcinoma;DOID:12930^dilated cardiomyopathy;DOID:0050646^distal arthrogryposis;DOID:0111600^distal arthrogryposis type 2B1;DOID:0050700^cardiomyopathy			7136	TNNI2	11946	ENSG00000130598				0.354167	0.622222	0.702128	0.870968	0.916667	0.964286	1	1	0.884615	0.911765	0.939394	0.833333	hyper						35.8647	7.2612e-08	Level 1	2.8655	0.685281		-2.58812	0.820979		5.45362	0.45723
1:215600014:SYT8	1	215600014	promoter	NM_053325	60566	68399	Syt8	synaptotagmin 8			DOID:439^neuromuscular junction disease;DOID:0110659^congenital myasthenic syndrome 7;DOID:3635^congenital myasthenic syndrome			90019	SYT8	19264	ENSG00000149043				0.40678	0.529412	0.71875	0.897436	1	0.975	0.945946	1	0.982456	0.888889	0.913043	0.885246	hyper						40.0862	1.55371e-13	Level 1	1.84109	0.675108		-6.32284	0.429951		8.16393	0.10686
1:215600014:TNNI2	1	215600014	promoter	NM_017185	29389	62050	Tnni2	troponin I2, fast skeletal type			DOID:114^heart disease;DOID:299^adenocarcinoma;DOID:12930^dilated cardiomyopathy;DOID:0050646^distal arthrogryposis;DOID:0111600^distal arthrogryposis type 2B1;DOID:0050700^cardiomyopathy			7136	TNNI2	11946	ENSG00000130598				0.40678	0.529412	0.71875	0.897436	1	0.975	0.945946	1	0.982456	0.888889	0.913043	0.885246	hyper						40.0862	1.55371e-13	Level 1	1.84109	0.675108		-6.32284	0.429951		8.16393	0.10686
1:215600038:SYT8	1	215600038	promoter	NM_053325	60566	68399	Syt8	synaptotagmin 8			DOID:439^neuromuscular junction disease;DOID:0110659^congenital myasthenic syndrome 7;DOID:3635^congenital myasthenic syndrome			90019	SYT8	19264	ENSG00000149043				0.362319	0.421875	0.797101	0.918919	0.95122	0.955556	0.863636	0.826087	0.919355	0.918919	0.875	0.818182	hyper						41.3386	2.61503e-14	Level 1	-6.80894	0.318644		-8.21623	0.354447		1.40728	0.855066
1:215600038:TNNI2	1	215600038	promoter	NM_017185	29389	62050	Tnni2	troponin I2, fast skeletal type			DOID:114^heart disease;DOID:299^adenocarcinoma;DOID:12930^dilated cardiomyopathy;DOID:0050646^distal arthrogryposis;DOID:0111600^distal arthrogryposis type 2B1;DOID:0050700^cardiomyopathy			7136	TNNI2	11946	ENSG00000130598				0.362319	0.421875	0.797101	0.918919	0.95122	0.955556	0.863636	0.826087	0.919355	0.918919	0.875	0.818182	hyper						41.3386	2.61503e-14	Level 1	-6.80894	0.318644		-8.21623	0.354447		1.40728	0.855066
1:215600154:SYT8	1	215600154	promoter	NM_053325	60566	68399	Syt8	synaptotagmin 8			DOID:439^neuromuscular junction disease;DOID:0110659^congenital myasthenic syndrome 7;DOID:3635^congenital myasthenic syndrome			90019	SYT8	19264	ENSG00000149043				0.454545	0.652174	0.75	1	0.833333	0.884615	0.941176	1	0.947368	1	0.928571	0.896552	hyper						28.2074	0.00183131	Level 1	5.4243	0.552803		4.28051	0.693034		1.14379	0.874865
1:215600154:TNNI2	1	215600154	promoter	NM_017185	29389	62050	Tnni2	troponin I2, fast skeletal type			DOID:114^heart disease;DOID:299^adenocarcinoma;DOID:12930^dilated cardiomyopathy;DOID:0050646^distal arthrogryposis;DOID:0111600^distal arthrogryposis type 2B1;DOID:0050700^cardiomyopathy			7136	TNNI2	11946	ENSG00000130598				0.454545	0.652174	0.75	1	0.833333	0.884615	0.941176	1	0.947368	1	0.928571	0.896552	hyper						28.2074	0.00183131	Level 1	5.4243	0.552803		4.28051	0.693034		1.14379	0.874865
1:215601805:SYT8	1	215601805	promoter	NM_053325	60566	68399	Syt8	synaptotagmin 8			DOID:439^neuromuscular junction disease;DOID:0110659^congenital myasthenic syndrome 7;DOID:3635^congenital myasthenic syndrome			90019	SYT8	19264	ENSG00000149043				0.225	0.40625	0.428571	0.5	0.0606061	0.272727	0.777778	0.6	0.814815	0.4375	0.516129	0.588235		hyper					-8.68354	0.452413		46.6835	3.85452e-06	Level 1	26.246	0.127251		20.4375	0.17792
1:215601805:TNNI2	1	215601805	promoter	NM_017185	29389	62050	Tnni2	troponin I2, fast skeletal type			DOID:114^heart disease;DOID:299^adenocarcinoma;DOID:12930^dilated cardiomyopathy;DOID:0050646^distal arthrogryposis;DOID:0111600^distal arthrogryposis type 2B1;DOID:0050700^cardiomyopathy			7136	TNNI2	11946	ENSG00000130598				0.225	0.40625	0.428571	0.5	0.0606061	0.272727	0.777778	0.6	0.814815	0.4375	0.516129	0.588235		hyper					-8.68354	0.452413		46.6835	3.85452e-06	Level 1	26.246	0.127251		20.4375	0.17792
1:215601823:SYT8	1	215601823	promoter	NM_053325	60566	68399	Syt8	synaptotagmin 8			DOID:439^neuromuscular junction disease;DOID:0110659^congenital myasthenic syndrome 7;DOID:3635^congenital myasthenic syndrome			90019	SYT8	19264	ENSG00000149043				0.756757	0.84375	0.8	0.736842	0.413793	0.578947	1	0.866667	1	0.7	0.766667	0.842105		hyper					-24.5634	0.0171435		39.513	7.27926e-06	Level 1	22.7422	0.249741		16.7707	0.0886243
1:215601823:TNNI2	1	215601823	promoter	NM_017185	29389	62050	Tnni2	troponin I2, fast skeletal type			DOID:114^heart disease;DOID:299^adenocarcinoma;DOID:12930^dilated cardiomyopathy;DOID:0050646^distal arthrogryposis;DOID:0111600^distal arthrogryposis type 2B1;DOID:0050700^cardiomyopathy			7136	TNNI2	11946	ENSG00000130598				0.756757	0.84375	0.8	0.736842	0.413793	0.578947	1	0.866667	1	0.7	0.766667	0.842105		hyper					-24.5634	0.0171435		39.513	7.27926e-06	Level 1	22.7422	0.249741		16.7707	0.0886243
1:215602043:SYT8	1	215602043	promoter	NM_053325	60566	68399	Syt8	synaptotagmin 8			DOID:439^neuromuscular junction disease;DOID:0110659^congenital myasthenic syndrome 7;DOID:3635^congenital myasthenic syndrome			90019	SYT8	19264	ENSG00000149043				0.8125	0.72973	0.820513	0.521739	0.55	0.555556	0.923077	0.6875	0.95	0.666667	0.56	0.571429		hyper					-24.6053	0.0180319		29.235	0.0150816	Level 1	5.6419	0.805982		23.5931	0.0436936
1:215602043:TNNI2	1	215602043	promoter	NM_017185	29389	62050	Tnni2	troponin I2, fast skeletal type			DOID:114^heart disease;DOID:299^adenocarcinoma;DOID:12930^dilated cardiomyopathy;DOID:0050646^distal arthrogryposis;DOID:0111600^distal arthrogryposis type 2B1;DOID:0050700^cardiomyopathy			7136	TNNI2	11946	ENSG00000130598				0.8125	0.72973	0.820513	0.521739	0.55	0.555556	0.923077	0.6875	0.95	0.666667	0.56	0.571429		hyper					-24.6053	0.0180319		29.235	0.0150816	Level 1	5.6419	0.805982		23.5931	0.0436936
1:215602098:SYT8	1	215602098	promoter	NM_053325	60566	68399	Syt8	synaptotagmin 8			DOID:439^neuromuscular junction disease;DOID:0110659^congenital myasthenic syndrome 7;DOID:3635^congenital myasthenic syndrome			90019	SYT8	19264	ENSG00000149043				0.555556	0.542857	0.7	0.8	0.916667	1	0.72	0.869565	0.954545	0.842105	0.95	0.833333	hyper						30.3816	0.00243058	Level 1	-5	0.676048		-1.56642	0.938894		-3.43358	0.784768
1:215602098:TNNI2	1	215602098	promoter	NM_017185	29389	62050	Tnni2	troponin I2, fast skeletal type			DOID:114^heart disease;DOID:299^adenocarcinoma;DOID:12930^dilated cardiomyopathy;DOID:0050646^distal arthrogryposis;DOID:0111600^distal arthrogryposis type 2B1;DOID:0050700^cardiomyopathy			7136	TNNI2	11946	ENSG00000130598				0.555556	0.542857	0.7	0.8	0.916667	1	0.72	0.869565	0.954545	0.842105	0.95	0.833333	hyper						30.3816	0.00243058	Level 1	-5	0.676048		-1.56642	0.938894		-3.43358	0.784768
1:215604820:SYT8	1	215604820	promoter	NM_053325	60566	68399	Syt8	synaptotagmin 8			DOID:439^neuromuscular junction disease;DOID:0110659^congenital myasthenic syndrome 7;DOID:3635^congenital myasthenic syndrome			90019	SYT8	19264	ENSG00000149043				0.278689	0.232143	0.413793	0.62069	0.552632	0.608696	0.725	0.55102	0.738095	0.658537	0.55814	0.636364	hyper						30.5249	5.01423e-05	Level 1	7.12018	0.555007		2.42671	0.898351		4.69346	0.691689
1:215604820:TNNI2	1	215604820	promoter	NM_017185	29389	62050	Tnni2	troponin I2, fast skeletal type			DOID:114^heart disease;DOID:299^adenocarcinoma;DOID:12930^dilated cardiomyopathy;DOID:0050646^distal arthrogryposis;DOID:0111600^distal arthrogryposis type 2B1;DOID:0050700^cardiomyopathy			7136	TNNI2	11946	ENSG00000130598				0.278689	0.232143	0.413793	0.62069	0.552632	0.608696	0.725	0.55102	0.738095	0.658537	0.55814	0.636364	hyper						30.5249	5.01423e-05	Level 1	7.12018	0.555007		2.42671	0.898351		4.69346	0.691689
1:215604944:SYT8	1	215604944	promoter	NM_053325	60566	68399	Syt8	synaptotagmin 8			DOID:439^neuromuscular junction disease;DOID:0110659^congenital myasthenic syndrome 7;DOID:3635^congenital myasthenic syndrome			90019	SYT8	19264	ENSG00000149043				0.27451	0.384615	0.352941	0.833333	0.576923	0.72	0.736842	0.473684	0.576923	0.727273	0.681818	0.611111	hyper						37.1328	6.36852e-05	Level 1	-10.1902	0.551722		-2.89855	0.915425		-7.29167	0.683934
1:215604944:TNNI2	1	215604944	promoter	NM_017185	29389	62050	Tnni2	troponin I2, fast skeletal type			DOID:114^heart disease;DOID:299^adenocarcinoma;DOID:12930^dilated cardiomyopathy;DOID:0050646^distal arthrogryposis;DOID:0111600^distal arthrogryposis type 2B1;DOID:0050700^cardiomyopathy			7136	TNNI2	11946	ENSG00000130598				0.27451	0.384615	0.352941	0.833333	0.576923	0.72	0.736842	0.473684	0.576923	0.727273	0.681818	0.611111	hyper						37.1328	6.36852e-05	Level 1	-10.1902	0.551722		-2.89855	0.915425		-7.29167	0.683934
1:215606980:TNNI2	1	215606980	promoter	NM_017185	29389	62050	Tnni2	troponin I2, fast skeletal type			DOID:114^heart disease;DOID:299^adenocarcinoma;DOID:12930^dilated cardiomyopathy;DOID:0050646^distal arthrogryposis;DOID:0111600^distal arthrogryposis type 2B1;DOID:0050700^cardiomyopathy			7136	TNNI2	11946	ENSG00000130598				0.446809	0.612903	0.78125	0.96875	0.727273	0.916667	0.935484	1	0.962963	0.958333	0.925926	0.888889	hyper						29.3706	0.00026536	Level 1	8.05009	0.305439		3.49248	0.770952		4.5576	0.530655
1:215607001:TNNI2	1	215607001	promoter	NM_017185	29389	62050	Tnni2	troponin I2, fast skeletal type			DOID:114^heart disease;DOID:299^adenocarcinoma;DOID:12930^dilated cardiomyopathy;DOID:0050646^distal arthrogryposis;DOID:0111600^distal arthrogryposis type 2B1;DOID:0050700^cardiomyopathy			7136	TNNI2	11946	ENSG00000130598				0.475	0.580645	0.636364	0.896552	0.708333	0.863636	0.766667	0.733333	0.9	0.730769	0.833333	0.828571	hyper						26.8974	0.00337127	Level 1	-3.91667	0.761496		-2.66667	0.882112		-1.25	0.908304
1:215607028:TNNI2	1	215607028	promoter	NM_017185	29389	62050	Tnni2	troponin I2, fast skeletal type			DOID:114^heart disease;DOID:299^adenocarcinoma;DOID:12930^dilated cardiomyopathy;DOID:0050646^distal arthrogryposis;DOID:0111600^distal arthrogryposis type 2B1;DOID:0050700^cardiomyopathy			7136	TNNI2	11946	ENSG00000130598				0.431818	0.535714	0.592593	0.806452	0.72	0.75	0.727273	0.772727	0.619048	0.884615	0.758621	0.62963	hyper						25.8107	0.00976577	Level 1	-5.54656	0.710784		-0.706033	0.938894		-4.84053	0.745804
1:215607041:TNNI2	1	215607041	promoter	NM_017185	29389	62050	Tnni2	troponin I2, fast skeletal type			DOID:114^heart disease;DOID:299^adenocarcinoma;DOID:12930^dilated cardiomyopathy;DOID:0050646^distal arthrogryposis;DOID:0111600^distal arthrogryposis type 2B1;DOID:0050700^cardiomyopathy			7136	TNNI2	11946	ENSG00000130598				0.315789	0.482759	0.714286	0.714286	0.791667	0.894737	0.833333	0.65	0.681818	0.777778	0.6	0.541667	hyper						30.4522	0.00174556	Level 1	-6.14597	0.668147		-14.3996	0.439738		8.25359	0.571604
1:215608781:TNNI2	1	215608781	promoter	NM_017185	29389	62050	Tnni2	troponin I2, fast skeletal type			DOID:114^heart disease;DOID:299^adenocarcinoma;DOID:12930^dilated cardiomyopathy;DOID:0050646^distal arthrogryposis;DOID:0111600^distal arthrogryposis type 2B1;DOID:0050700^cardiomyopathy			7136	TNNI2	11946	ENSG00000130598				0.491228	0.77551	0.849057	0.965517	0.947368	0.97561	0.956522	0.864865	0.928571	0.962963	0.962963	0.909091	hyper						26.485	6.41373e-07	Level 1	-4.4044	0.494139		-2.04342	0.802847		-2.36098	0.749885
1:215652086:TNNT3	1	215652086	promoter	NM_001270677	24838	3883	Tnnt3	troponin T3, fast skeletal type			DOID:0111601^distal arthrogryposis type 2B2;DOID:3191^nemaline myopathy;DOID:0050700^cardiomyopathy;DOID:0111599^distal arthrogryposis type 2B			7140	TNNT3	11950	ENSG00000130595				0.603774	0.666667	0.774194	0.764706	0.454545	0.380952	0.766667	0.733333	0.925926	0.695652	0.545455	0.631579		hyper					-15	0.244732		28.7931	0.0182904	Level 1	10.8333	0.628111		17.9598	0.187983
1:215652090:TNNT3	1	215652090	promoter	NM_001270677	24838	3883	Tnnt3	troponin T3, fast skeletal type			DOID:0111601^distal arthrogryposis type 2B2;DOID:3191^nemaline myopathy;DOID:0050700^cardiomyopathy;DOID:0111599^distal arthrogryposis type 2B			7140	TNNT3	11950	ENSG00000130595				0.345455	0.405405	0.6	0.823529	0.391304	0.35	0.8	0.709677	0.821429	0.608696	0.5	0.45		hyper		hyper			7.37705	0.557135		27.5281	0.0309687	Level 1	2.30769	0.938894		25.2204	0.0448343
1:215652105:TNNT3	1	215652105	promoter	NM_001270677	24838	3883	Tnnt3	troponin T3, fast skeletal type			DOID:0111601^distal arthrogryposis type 2B2;DOID:3191^nemaline myopathy;DOID:0050700^cardiomyopathy;DOID:0111599^distal arthrogryposis type 2B			7140	TNNT3	11950	ENSG00000130595				0.25	0.416667	0.551724	0.666667	0.190476	0.166667	0.733333	0.538462	0.708333	0.5	0.4	0.478261		hyper					-4.71976	0.698738		32.9167	0.0124564	Level 1	12.2549	0.587168		20.6618	0.166881
1:215652111:TNNT3	1	215652111	promoter	NM_001270677	24838	3883	Tnnt3	troponin T3, fast skeletal type			DOID:0111601^distal arthrogryposis type 2B2;DOID:3191^nemaline myopathy;DOID:0050700^cardiomyopathy;DOID:0111599^distal arthrogryposis type 2B			7140	TNNT3	11950	ENSG00000130595				0.169811	0.4	0.607143	0.588235	0.0952381	0.294118	0.733333	0.5	0.681818	0.5	0.47619	0.227273		hyper					-3.57367	0.757135		33.1935	0.0133581	Level 1	8.77345	0.664208		24.42	0.094903
1:215652553:TNNT3	1	215652553	promoter	NM_001270677	24838	3883	Tnnt3	troponin T3, fast skeletal type			DOID:0111601^distal arthrogryposis type 2B2;DOID:3191^nemaline myopathy;DOID:0050700^cardiomyopathy;DOID:0111599^distal arthrogryposis type 2B			7140	TNNT3	11950	ENSG00000130595				0.142857	0.304348	0.518519	0.142857	0	0.1	0.461538	0.26087	0.230769	0.285714	0.0833333	0.157895	hypo						-25.4695	0.0147027	Level 1	22.2789	0.110555		9.44444	0.601654		12.8345	0.46316
1:216080453:TH	1	216080453	promoter	NM_012740	25085	3853	Th	tyrosine hydroxylase			DOID:1826^epilepsy;DOID:1440^Machado-Joseph disease;DOID:0060001^withdrawal disorder;DOID:10762^portal hypertension;DOID:14330^Parkinson's disease;DOID:12700^hyperprolactinemia;DOID:12700^hyperprolactinemia;DOID:10763^hypertension;DOID:9993^hypoglycemia;DOID:11612^polycystic ovary syndrome;DOID:2316^brain ischemia;DOID:4676^uremia;DOID:1596^mental depression;DOID:6000^congestive heart failure;DOI…		05012^Parkinson's disease	7054	TH	11782	ENSG00000180176	O		O	1	0.705882	0.941176	0.722222	0.333333	0.461538	0.6	0.625	0.9	0.363636	0.6875	0.833333	hypo						-37.99	0.000365878	Level 1	18.1386	0.326409		11.9287	0.629432		6.20994	0.748375
1:216080538:TH	1	216080538	promoter	NM_012740	25085	3853	Th	tyrosine hydroxylase			DOID:1826^epilepsy;DOID:1440^Machado-Joseph disease;DOID:0060001^withdrawal disorder;DOID:10762^portal hypertension;DOID:14330^Parkinson's disease;DOID:12700^hyperprolactinemia;DOID:12700^hyperprolactinemia;DOID:10763^hypertension;DOID:9993^hypoglycemia;DOID:11612^polycystic ovary syndrome;DOID:2316^brain ischemia;DOID:4676^uremia;DOID:1596^mental depression;DOID:6000^congestive heart failure;DOI…		05012^Parkinson's disease	7054	TH	11782	ENSG00000180176	O		O	0.806452	0.6	0.710526	0.5	0.392857	0.444444	0.733333	0.318182	0.862069	0.3125	0.548387	0.35	hypo						-28.3333	0.00828099	Level 1	20.8658	0.191496		-1.00213	0.938894		21.8679	0.165604
1:216236941:CD81	1	216236941	promoter	NM_013087	25621	2315	Cd81	Cd81 molecule			DOID:12177^common variable immunodeficiency		05160^Hepatitis C;05144^Malaria	975	CD81	1701	ENSG00000110651		O		0.575758	0.69697	0.62963	1	0.888889	0.882353	0.904762	0.888889	0.863636	0.722222	0.722222	0.956522	hyper						29.5416	0.000677316	Level 1	-4.41103	0.661409		-11.6265	0.452802		7.2155	0.552947
1:216275327:TRPM5	1	216275327	promoter	NM_001191896	365391	1310620	Trpm5	transient receptor potential cation channel, subfamily M, member 5						29850	TRPM5	14323	ENSG00000070985				0.692308	0.727273	0.53125	0.307692	0.333333	0.56	0.52	0.458333	0.407407	0.653846	0.36	0.541667	hypo						-25.8784	0.0100986	Level 1	6.54646	0.673821		12.4938	0.517776		-5.94737	0.716163
1:216291814:KCNQ1	1	216291814	promoter	NM_032073	84020	621503	Kcnq1	potassium voltage-gated channel subfamily Q member 1			DOID:2843^long QT syndrome;DOID:0050793^short QT syndrome;DOID:2843^long QT syndrome;DOID:0110644^long QT syndrome 1;DOID:2842^Jervell-Lange Nielsen syndrome;DOID:2842^Jervell-Lange Nielsen syndrome;DOID:2843^long QT syndrome;DOID:4440^seminoma;DOID:2842^Jervell-Lange Nielsen syndrome;DOID:0110644^long QT syndrome 1;DOID:0050650^familial atrial fibrillation;DOID:0060224^atrial fibrillation;DOID:2…			3784	KCNQ1	6294	ENSG00000053918;ENSG00000282076	O		O	0.208333	0.325581	0.325	0.555556	0.666667	0.536585	0.777778	0.461538	0.531915	0.692308	0.606061	0.458333	hyper						29.6997	0.000188725	Level 1	0.252796	0.907501		-0.443925	0.938894		0.696721	0.908304
1:216665651:CDKN1C	1	216665651	promoter	NM_001033757	246060	727892	Cdkn1c	cyclin-dependent kinase inhibitor 1C			DOID:5572^Beckwith-Wiedemann syndrome;DOID:10591^pre-eclampsia;DOID:0050885^IMAGe syndrome;DOID:5572^Beckwith-Wiedemann syndrome;DOID:2018^hyperinsulinism			1028	CDKN1C	1786	ENSG00000129757;ENSG00000273707				0.455128	0.496296	0.641667	0.879518	0.918919	0.888889	0.858491	0.946429	0.868421	0.892473	0.846154	0.893204	hyper						37.3761	1.07839e-25	Level 1	-0.530873	0.907192		-2.14756	0.729187		1.61669	0.753286
1:216665651:SLC22A18	1	216665651	promoter	NM_001004260	309131	1303323	Slc22a18	solute carrier family 22, member 18			DOID:1612^breast cancer			5002	SLC22A18	10964	ENSG00000110628;ENSG00000276130		O		0.455128	0.496296	0.641667	0.879518	0.918919	0.888889	0.858491	0.946429	0.868421	0.892473	0.846154	0.893204	hyper						37.3761	1.07839e-25	Level 1	-0.530873	0.907192		-2.14756	0.729187		1.61669	0.753286
1:216665656:CDKN1C	1	216665656	promoter	NM_001033757	246060	727892	Cdkn1c	cyclin-dependent kinase inhibitor 1C			DOID:5572^Beckwith-Wiedemann syndrome;DOID:10591^pre-eclampsia;DOID:0050885^IMAGe syndrome;DOID:5572^Beckwith-Wiedemann syndrome;DOID:2018^hyperinsulinism			1028	CDKN1C	1786	ENSG00000129757;ENSG00000273707				0.5625	0.546154	0.736842	0.895349	0.962963	0.966942	0.908163	0.961538	0.875	0.959184	0.887931	0.956522	hyper						33.9596	1.86255e-25	Level 1	-3.2019	0.420738		-1.46592	0.768438		-1.73598	0.681555
1:216665656:SLC22A18	1	216665656	promoter	NM_001004260	309131	1303323	Slc22a18	solute carrier family 22, member 18			DOID:1612^breast cancer			5002	SLC22A18	10964	ENSG00000110628;ENSG00000276130		O		0.5625	0.546154	0.736842	0.895349	0.962963	0.966942	0.908163	0.961538	0.875	0.959184	0.887931	0.956522	hyper						33.9596	1.86255e-25	Level 1	-3.2019	0.420738		-1.46592	0.768438		-1.73598	0.681555
1:216665709:CDKN1C	1	216665709	promoter	NM_001033757	246060	727892	Cdkn1c	cyclin-dependent kinase inhibitor 1C			DOID:5572^Beckwith-Wiedemann syndrome;DOID:10591^pre-eclampsia;DOID:0050885^IMAGe syndrome;DOID:5572^Beckwith-Wiedemann syndrome;DOID:2018^hyperinsulinism			1028	CDKN1C	1786	ENSG00000129757;ENSG00000273707				0.345679	0.447761	0.597403	0.697674	0.741935	0.897059	0.803279	0.919355	0.859649	0.77551	0.857143	0.883333	hyper						32.9685	2.75403e-09	Level 1	6.92036	0.390684		5.05167	0.628111		1.86869	0.808212
1:216665709:SLC22A18	1	216665709	promoter	NM_001004260	309131	1303323	Slc22a18	solute carrier family 22, member 18			DOID:1612^breast cancer			5002	SLC22A18	10964	ENSG00000110628;ENSG00000276130		O		0.345679	0.447761	0.597403	0.697674	0.741935	0.897059	0.803279	0.919355	0.859649	0.77551	0.857143	0.883333	hyper						32.9685	2.75403e-09	Level 1	6.92036	0.390684		5.05167	0.628111		1.86869	0.808212
1:216667370:CDKN1C	1	216667370	promoter	NM_001033757	246060	727892	Cdkn1c	cyclin-dependent kinase inhibitor 1C			DOID:5572^Beckwith-Wiedemann syndrome;DOID:10591^pre-eclampsia;DOID:0050885^IMAGe syndrome;DOID:5572^Beckwith-Wiedemann syndrome;DOID:2018^hyperinsulinism			1028	CDKN1C	1786	ENSG00000129757;ENSG00000273707				0.421053	0.388889	0.419355	0.117647	0.2	0.166667	0.416667	0.285714	0.535714	0.212121	0.285714	0.159091	hypo	hyper			O		-25.5052	0.000633273	Level 1	25.8572	0.00359797	Level 1	5.50523	0.635268		20.352	0.0645043
1:216667370:SLC22A18	1	216667370	promoter	NM_001004260	309131	1303323	Slc22a18	solute carrier family 22, member 18			DOID:1612^breast cancer			5002	SLC22A18	10964	ENSG00000110628;ENSG00000276130		O		0.421053	0.388889	0.419355	0.117647	0.2	0.166667	0.416667	0.285714	0.535714	0.212121	0.285714	0.159091	hypo	hyper			O		-25.5052	0.000633273	Level 1	25.8572	0.00359797	Level 1	5.50523	0.635268		20.352	0.0645043
1:216668865:CDKN1C	1	216668865	promoter	NM_001033757	246060	727892	Cdkn1c	cyclin-dependent kinase inhibitor 1C			DOID:5572^Beckwith-Wiedemann syndrome;DOID:10591^pre-eclampsia;DOID:0050885^IMAGe syndrome;DOID:5572^Beckwith-Wiedemann syndrome;DOID:2018^hyperinsulinism			1028	CDKN1C	1786	ENSG00000129757;ENSG00000273707				0.868421	0.846154	0.911111	0.666667	0.509804	0.571429	0.678571	0.75	0.653846	0.6	0.62	0.542857	hypo						-30.493	9.20029e-07	Level 1	12.7511	0.307707		2.56289	0.896605		10.1882	0.397629
1:216668865:SLC22A18	1	216668865	promoter	NM_001004260	309131	1303323	Slc22a18	solute carrier family 22, member 18			DOID:1612^breast cancer			5002	SLC22A18	10964	ENSG00000110628;ENSG00000276130		O		0.868421	0.846154	0.911111	0.666667	0.509804	0.571429	0.678571	0.75	0.653846	0.6	0.62	0.542857	hypo						-30.493	9.20029e-07	Level 1	12.7511	0.307707		2.56289	0.896605		10.1882	0.397629
1:216954014:MRGPRG	1	216954014	promoter	NM_203470	309133	738044	Mrgprg	MAS related GPR family member G						386746	MRGPRG	24829	ENSG00000182170				0.454545	0.25	0.692308	0.772727	0.608696	0.818182	0.666667	0.642857	0.777778	0.653846	0.652174	0.652174	hyper						28.0363	0.0308067	Level 1	-2.67978	0.875892		-7.85655	0.66072		5.17677	0.775986
1:216954538:MRGPRG	1	216954538	promoter	NM_203470	309133	738044	Mrgprg	MAS related GPR family member G						386746	MRGPRG	24829	ENSG00000182170				0.808511	0.888889	0.8125	0.8	0.483871	0.357143	0.740741	0.571429	0.8	0.47619	0.774194	0.444444	hypo						-29.9068	0.000240644	Level 1	17.6614	0.232955		6.42857	0.751007		11.2329	0.481363
1:217011434:DHCR7	1	217011434	promoter	NM_022389	64191	621769	Dhcr7	7-dehydrocholesterol reductase			DOID:14692^Smith-Lemli-Opitz syndrome;DOID:14692^Smith-Lemli-Opitz syndrome			1717	DHCR7	2860	ENSG00000172893		O	O	0.0454545	0.276596	0.458333	0.684211	0	0.709677	0.735294	0.793103	0.724138	0.157895	0.272727	0.627119		hyper		hyper			15.048	0.147362		33.3333	0.00135412	Level 1	-2.65957	0.895357		35.9929	2.4357e-05
1:217158985:SHANK2	1	217158985	promoter	NM_201350	171093	628772	Shank2	SH3 and multiple ankyrin repeat domains 2			DOID:12849^autistic disorder;DOID:0060041^autism spectrum disorder;DOID:0060041^autism spectrum disorder			22941	SHANK2	14295	ENSG00000162105				0	0.52381	0.409836	0.731343	0.409836	0.590909	0.738462	0.684932	0.746032	0.290909	0.349206	0.537313	hyper			hyper			28.6556	1.15247e-06	Level 1	13.8919	0.098799		-18.2474	0.0707732		32.1393	1.89888e-07
1:217698410:LOC100364769	1	217698410	promoter	NM_001177828	100364769	2324580	LOC100364769	LRRG00136-like													0.365854	0.43662	0.528302	0.837209	0.666667	0.734694	0.774194	0.644444	0.875	0.595745	0.709677	0.79661	hyper						30.922	8.38358e-07	Level 1	1.73619	0.870907		-3.29254	0.812229		5.02874	0.620719
1:217914482:ANO1	1	217914482	promoter	NM_001107564	309135	1310786	Ano1	anoctamin 1						55107	ANO1	21625	ENSG00000131620	O			0.638889	0.807692	0.655172	0.823529	0.55	0.391304	0.84	0.870968	0.862069	0.692308	0.791667	0.5625		hyper					-12.5641	0.355668		29.2157	0.00925161	Level 1	10.4065	0.628111		18.8092	0.0952504
1:218001167:FGF3	1	218001167	promoter	NM_130817	170633	620126	Fgf3	fibroblast growth factor 3				04010^MAPK signaling pathway	05200^Pathways in cancer;05218^Melanoma	2248	FGF3	3681	ENSG00000186895				0.75	0.666667	0.7	0.705882	0.518519	0.548387	0.777778	0.884615	0.9	0.6	0.846154	0.615385		hyper					-10.8841	0.388038		25.1489	0.0222286	Level 1	11.4038	0.568796		13.7451	0.327952
1:218475680:MRGPRD	1	218475680	promoter	NM_001001506	293648	738040	Mrgprd	MAS related GPR family member D			DOID:12930^dilated cardiomyopathy			116512	MRGPRD	29626	ENSG00000172938				0.630435	0.73913	0.7	0.319149	0.216216	0.280702	0.54902	0.255814	0.564103	0.214286	0.422222	0.170213	hypo						-40.0172	6.99965e-11	Level 1	18.2051	0.0649717		-1.30822	0.938894		19.5133	0.0326419
1:218475976:MRGPRD	1	218475976	promoter	NM_001001506	293648	738040	Mrgprd	MAS related GPR family member D			DOID:12930^dilated cardiomyopathy			116512	MRGPRD	29626	ENSG00000172938				0.456522	0.5	0.314815	0.2	0	0.0185185	0.184211	0.0566038	0.0512821	0.0833333	0.125	0.047619	hypo						-35.4937	7.37987e-10	Level 1	2.6192	0.700524		1.86301	0.845108		0.756193	0.908304
1:218475992:MRGPRD	1	218475992	promoter	NM_001001506	293648	738040	Mrgprd	MAS related GPR family member D			DOID:12930^dilated cardiomyopathy			116512	MRGPRD	29626	ENSG00000172938				0.48	0.615385	0.444444	0.264706	0.15625	0.0588235	0.243243	0.150943	0.225	0.235294	0.157895	0.111111	hypo						-37.1708	1.95252e-08	Level 1	5.47009	0.555346		2.13675	0.878604		3.33333	0.744993
1:219145939:NDUFS8	1	219145939	promoter	NM_001106322	293652	1309436	Ndufs8	NADH:ubiquinone oxidoreductase core subunit S8	DOID:13533^osteopetrosis;DOID:8398^osteoarthritis		DOID:0060536^mitochondrial complex I deficiency;DOID:3652^Leigh disease		05016^Huntington's disease;05010^Alzheimer's disease;05012^Parkinson's disease	4728	NDUFS8	7715	ENSG00000110717		O	O	0.415094	0.978261	0.894737	0.771429	0.766667	0.823529	0.542857	0	0	0.181818	0.933333	0.4		hypo		hypo			4.32615	0.648799		-59.2369	9.55219e-13	Level 2	-22.4932	0.183561		-36.7437	0.000165749
1:219145939:TCIRG1	1	219145939	promoter	NM_199089	293650	735136	Tcirg1	T-cell immune regulator 1, ATPase H+ transporting V0 subunit A3	DOID:0110942^autosomal recessive osteopetrosis 1;DOID:13533^osteopetrosis	PW:0001019^rheumatoid arthritis pathway	DOID:14219^renal tubular acidosis;DOID:11836^clubfoot;DOID:0110942^autosomal recessive osteopetrosis 1;DOID:0110942^autosomal recessive osteopetrosis 1		05323^Rheumatoid arthritis	10312	TCIRG1	11647	ENSG00000110719				0.415094	0.978261	0.894737	0.771429	0.766667	0.823529	0.542857	0	0	0.181818	0.933333	0.4		hypo		hypo			4.32615	0.648799		-59.2369	9.55219e-13	Level 2	-22.4932	0.183561		-36.7437	0.000165749
1:219233277:ACY3	1	219233277	promoter	NM_001009603	293653	1305394	Acy3	aminoacylase 3						91703	ACY3	24104	ENSG00000132744				0.736842	0.621622	0.698113	0.5	0.857143	0.783784	0.55814	0.410256	0.292683	0.628571	0.575758	0.710526		hypo					4.25	0.658304		-30.7236	0.000877154	Level 1	-8.84906	0.600677		-21.8745	0.0410352
1:219248385:DOC2G	1	219248385	promoter	NM_001011937	293654	1307473	Doc2g	double C2-like domains, gamma													0.111111	0.0714286	0.363636	0.541667	0.590909	0.652174	0.642857	0.416667	0.375	0.6	0.44	0.533333	hyper						42.5372	6.19748e-06	Level 1	-14.259	0.407744		-7.42029	0.709318		-6.83871	0.687053
1:219248551:DOC2G	1	219248551	promoter	NM_001011937	293654	1307473	Doc2g	double C2-like domains, gamma													0.564516	0.709677	0.782609	0.833333	1	0.888889	0.821429	0.840909	0.828571	0.756757	0.848485	0.894737	hyper						25.3448	0.000322094	Level 1	-6.82243	0.472395		-6.66667	0.57756		-0.155763	0.908304
1:219248624:DOC2G	1	219248624	promoter	NM_001011937	293654	1307473	Doc2g	double C2-like domains, gamma													0.111111	0.25641	0.428571	0.607143	0.583333	0.423077	0.391304	0.485714	0.487805	0.382353	0.580645	0.647059	hyper						30.7057	0.000472249	Level 1	-7.38151	0.60605		-0.3108	0.938894		-7.07071	0.595922
1:219343381:CDK2AP2	1	219343381	promoter	NM_001109498	688405	1588883	Cdk2ap2	cyclin-dependent kinase 2 associated protein 2						10263	CDK2AP2	30833	ENSG00000167797				0.690141	0.782609	0.65	0.595238	0.352941	0.425	0.466667	0.459459	0.382353	0.452381	0.424242	0.490909	hypo						-25.5879	0.000450607	Level 1	-1.54843	0.901803		1.04106	0.938894		-2.58949	0.843464
1:219343381:PITPNM1	1	219343381	promoter	NM_001008369	361694	1306710	Pitpnm1	phosphatidylinositol transfer protein, membrane-associated 1						9600	PITPNM1	9003	ENSG00000110697				0.690141	0.782609	0.65	0.595238	0.352941	0.425	0.466667	0.459459	0.382353	0.452381	0.424242	0.490909	hypo						-25.5879	0.000450607	Level 1	-1.54843	0.901803		1.04106	0.938894		-2.58949	0.843464
1:219401604:CABP4	1	219401604	promoter	NM_001108926	365394	1306083	Cabp4	calcium binding protein 4						57010	CABP4	1386	ENSG00000175544				0.423077	0.428571	0.461538	0.777778	0.615385	0.695652	0.702703	0.666667	0.575	0.6	0.628571	0.685714	hyper						25.8116	0.0110073	Level 1	-5.03096	0.71769		-5.92732	0.736349		0.896359	0.908304
1:219401604:PTPRCAP	1	219401604	promoter	NM_001024289	499300	1559601	Ptprcap	protein tyrosine phosphatase, receptor type, C-associated protein						5790	PTPRCAP	9667	ENSG00000213402				0.423077	0.428571	0.461538	0.777778	0.615385	0.695652	0.702703	0.666667	0.575	0.6	0.628571	0.685714	hyper						25.8116	0.0110073	Level 1	-5.03096	0.71769		-5.92732	0.736349		0.896359	0.908304
1:219419197:RPS6KB2	1	219419197	promoter	NM_001010962	361696	1305144	Rps6kb2	ribosomal protein S6 kinase B2			DOID:9352^type 2 diabetes mellitus;DOID:0050741^alcohol dependence	04012^ErbB signaling pathway;04150^mTOR signaling pathway;04350^TGF-beta signaling pathway	05221^Acute myeloid leukemia	6199	RPS6KB2	10437	ENSG00000175634				0.228571	0.219512	0.322581	0.655172	0.470588	0.676471	0.592593	0.470588	0.40678	0.441176	0.54	0.357143	hyper						34.5602	3.34944e-05	Level 1	-13.1271	0.329144		-13.3652	0.442194		0.238095	0.908304
1:219420268:RPS6KB2	1	219420268	promoter	NM_001010962	361696	1305144	Rps6kb2	ribosomal protein S6 kinase B2			DOID:9352^type 2 diabetes mellitus;DOID:0050741^alcohol dependence	04012^ErbB signaling pathway;04150^mTOR signaling pathway;04350^TGF-beta signaling pathway	05221^Acute myeloid leukemia	6199	RPS6KB2	10437	ENSG00000175634				0.253968	0.4	0.545455	0.783784	0.9375	0.825	0.714286	0.766667	0.673469	0.894737	0.934783	0.857143	hyper						47.5048	1.3469e-13	Level 1	-14.5062	0.113817		3.87368	0.673391		-18.3799	0.00844973
1:219420298:RPS6KB2	1	219420298	promoter	NM_001010962	361696	1305144	Rps6kb2	ribosomal protein S6 kinase B2			DOID:9352^type 2 diabetes mellitus;DOID:0050741^alcohol dependence	04012^ErbB signaling pathway;04150^mTOR signaling pathway;04350^TGF-beta signaling pathway	05221^Acute myeloid leukemia	6199	RPS6KB2	10437	ENSG00000175634				0.163934	0.314286	0.628571	0.78125	0.673469	0.75	0.763158	0.64	0.513514	0.788462	0.837209	0.76087	hyper						39.7419	6.10344e-08	Level 1	-8.56637	0.518488		6.86625	0.628111		-15.4326	0.142512
1:219420311:RPS6KB2	1	219420311	promoter	NM_001010962	361696	1305144	Rps6kb2	ribosomal protein S6 kinase B2			DOID:9352^type 2 diabetes mellitus;DOID:0050741^alcohol dependence	04012^ErbB signaling pathway;04150^mTOR signaling pathway;04350^TGF-beta signaling pathway	05221^Acute myeloid leukemia	6199	RPS6KB2	10437	ENSG00000175634				0.232143	0.310345	0.484848	0.741935	0.755556	0.78125	0.685714	0.666667	0.580645	0.76	0.790698	0.909091	hyper						43.7225	5.18705e-09	Level 1	-11.4815	0.379924		5.8259	0.629432		-17.3074	0.09215
1:219544292:ANKRD13D	1	219544292	promoter	NM_001108514	361699	1309156	Ankrd13d	ankyrin repeat domain 13D						338692	ANKRD13D	27880	ENSG00000172932				0.1	0.132353	0.224138	0.3	0.5	0.46	0.261905	0.357143	0.387755	0.369565	0.361111	0.488372	hyper						27.3916	4.27075e-06	Level 1	-8.35291	0.496839		-1.3875	0.938894		-6.96541	0.552551
1:219544317:ANKRD13D	1	219544317	promoter	NM_001108514	361699	1309156	Ankrd13d	ankyrin repeat domain 13D						338692	ANKRD13D	27880	ENSG00000172932				0.186275	0.197802	0.210526	0.277778	0.520833	0.608696	0.266667	0.45	0.411765	0.362069	0.346154	0.40678	hyper						28.2506	8.36126e-08	Level 1	-10.1873	0.322477		-10.6751	0.426432		0.487851	0.908304
1:219544322:ANKRD13D	1	219544322	promoter	NM_001108514	361699	1309156	Ankrd13d	ankyrin repeat domain 13D						338692	ANKRD13D	27880	ENSG00000172932				0.342857	0.340659	0.333333	0.62069	0.72549	0.671233	0.4	0.571429	0.445946	0.55	0.6	0.619048	hyper						33.0914	8.60589e-10	Level 1	-20.0033	0.00850849		-8.0442	0.514206		-11.9591	0.215152
1:219544409:ANKRD13D	1	219544409	promoter	NM_001108514	361699	1309156	Ankrd13d	ankyrin repeat domain 13D						338692	ANKRD13D	27880	ENSG00000172932				0.163462	0.185567	0.260417	0.289474	0.506494	0.571429	0.202899	0.414286	0.298701	0.484375	0.392857	0.44	hyper						25.4502	7.2438e-08	Level 1	-15.0966	0.0481408		-1.53453	0.926681		-13.5621	0.122838
1:219544409:GRK2	1	219544409	promoter	NM_012776	25238	2062	Grk2	G protein-coupled receptor kinase 2	DOID:7148^rheumatoid arthritis;DOID:9002457^Experimental Arthritis		DOID:10762^portal hypertension;DOID:10762^portal hypertension;DOID:14330^Parkinson's disease;DOID:10763^hypertension;DOID:10763^hypertension;DOID:6000^congestive heart failure;DOID:6000^congestive heart failure;DOID:4195^hyperglycemia;DOID:1875^impotence;DOID:0050852^limb ischemia;DOID:3829^pituitary adenoma;DOID:6000^congestive heart failure;DOID:7148^rheumatoid arthritis;DOID:5082^liver cirrhos…			156	GRK2	289	ENSG00000173020			O	0.163462	0.185567	0.260417	0.289474	0.506494	0.571429	0.202899	0.414286	0.298701	0.484375	0.392857	0.44	hyper						25.4502	7.2438e-08	Level 1	-15.0966	0.0481408		-1.53453	0.926681		-13.5621	0.122838
1:219550669:GRK2	1	219550669	promoter	NM_012776	25238	2062	Grk2	G protein-coupled receptor kinase 2	DOID:7148^rheumatoid arthritis;DOID:9002457^Experimental Arthritis		DOID:10762^portal hypertension;DOID:10762^portal hypertension;DOID:14330^Parkinson's disease;DOID:10763^hypertension;DOID:10763^hypertension;DOID:6000^congestive heart failure;DOID:6000^congestive heart failure;DOID:4195^hyperglycemia;DOID:1875^impotence;DOID:0050852^limb ischemia;DOID:3829^pituitary adenoma;DOID:6000^congestive heart failure;DOID:7148^rheumatoid arthritis;DOID:5082^liver cirrhos…			156	GRK2	289	ENSG00000173020			O	0.170213	0.303571	0.512195	0.542857	0.5	0.675	0.346154	0.609756	0.568182	0.714286	0.695652	0.686275	hyper						25.7132	0.00141629	Level 1	-4.5045	0.739566		12.1265	0.427836		-16.631	0.13209
1:219551002:GRK2	1	219551002	promoter	NM_012776	25238	2062	Grk2	G protein-coupled receptor kinase 2	DOID:7148^rheumatoid arthritis;DOID:9002457^Experimental Arthritis		DOID:10762^portal hypertension;DOID:10762^portal hypertension;DOID:14330^Parkinson's disease;DOID:10763^hypertension;DOID:10763^hypertension;DOID:6000^congestive heart failure;DOID:6000^congestive heart failure;DOID:4195^hyperglycemia;DOID:1875^impotence;DOID:0050852^limb ischemia;DOID:3829^pituitary adenoma;DOID:6000^congestive heart failure;DOID:7148^rheumatoid arthritis;DOID:5082^liver cirrhos…			156	GRK2	289	ENSG00000173020			O	0.319149	0.170213	0.666667	0.529412	0.647059	0.64	0.512195	0.8	0.571429	0.555556	0.689655	0.705882	hyper						27.1647	0.00484418	Level 1	-0.780158	0.907501		2.80436	0.899507		-3.58452	0.790115
1:219643382:KDM2A	1	219643382	promoter	NM_001108515	361700	1309419	Kdm2a	lysine demethylase 2A			DOID:3908^lung non-small cell carcinoma;DOID:1909^melanoma;DOID:3908^lung non-small cell carcinoma			22992	KDM2A	13606	ENSG00000173120				0.583333	0.57377	0.84	0.966667	0.833333	0.935484	0.6	0.804348	0.736842	1	0.857143	0.916667	hyper						25.7117	8.61376e-05	Level 1	-18.4018	0.0333095		-0.392465	0.938894		-18.0093	0.0315317
1:219643592:KDM2A	1	219643592	promoter	NM_001108515	361700	1309419	Kdm2a	lysine demethylase 2A			DOID:3908^lung non-small cell carcinoma;DOID:1909^melanoma;DOID:3908^lung non-small cell carcinoma			22992	KDM2A	13606	ENSG00000173120				0.447368	0.690141	0.654545	0.790698	0.888889	0.860465	0.95122	0.8125	0.824561	0.857143	0.642857	0.888889	hyper						25.5153	5.17569e-05	Level 1	1.19021	0.889006		-4.91803	0.661907		6.10824	0.524901
1:220068756:RBM14	1	220068756	promoter	NM_133388	170900	620542	Rbm14	RNA binding motif protein 14						10432	RBM14	14219	ENSG00000239306				0.42069	0.472	0.660194	0.908333	0.926829	0.979592	0.908257	0.956522	0.910112	0.899225	0.92381	0.878788	hyper						43.2645	8.67228e-34	Level 1	-1.25287	0.768791		-3.57658	0.504705		2.3237	0.583781
1:220137990:ACTN3	1	220137990	promoter	NM_133424	171009	621792	Actn3	actinin alpha 3					05322^Systemic lupus erythematosus;05412^Arrhythmogenic right ventricular cardiomyopathy (ARVC);05146^Amoebiasis	89	ACTN3	165	ENSG00000248746				0.283019	0.414634	0.642857	0.702703	0.74359	0.803922	0.794118	0.64	0.675	0.851852	0.72093	0.891892	hyper						32.2082	7.56983e-06	Level 1	-4.88348	0.676042		5.71786	0.639872		-10.6013	0.369279
1:220203196:DPP3	1	220203196	promoter	NM_053748	114591	621127	Dpp3	dipeptidylpeptidase 3						10072	DPP3	3008	ENSG00000254986				0.269231	0.352273	0.461538	0.5	0.68254	0.691176	0.59322	0.650602	0.510417	0.706667	0.65625	0.528736	hyper						28.7576	3.08905e-07	Level 1	-5.40478	0.556729		-0.59728	0.938894		-4.8075	0.561058
1:220667474:GAL3ST3	1	220667474	promoter	NM_001024290	499302	1564991	Gal3st3	galactose-3-O-sulfotransferase 3						89792	GAL3ST3	24144	ENSG00000175229				0.166667	0.259259	0.153846	0.526316	0.625	0.8	0.285714	0.277778	0.454545	0.470588	0.227273	0.3125	hyper						43.3103	0.000196765	Level 1	-29.5738	0.0666329		-31.2727	0.128964		1.69896	0.908304
1:220667474:SF3B2	1	220667474	promoter	NM_001106326	293671	1307159	Sf3b2	splicing factor 3b, subunit 2						10992	SF3B2	10769	ENSG00000087365				0.166667	0.259259	0.153846	0.526316	0.625	0.8	0.285714	0.277778	0.454545	0.470588	0.227273	0.3125	hyper						43.3103	0.000196765	Level 1	-29.5738	0.0666329		-31.2727	0.128964		1.69896	0.908304
1:220807893:DRAP1	1	220807893	promoter	NM_001077668	293674	1308477	Drap1	Dr1 associated protein 1						10589	DRAP1	3019	ENSG00000175550				0.216216	0.173913	0.541667	0.588235	0.533333	0.916667	0.705882	0.428571	0.666667	0.538462	0.714286	0.388889	hyper						36.1472	0.00263102	Level 1	-9.76874	0.595949		-10.1399	0.656176		0.37112	0.908304
1:220807911:DRAP1	1	220807911	promoter	NM_001077668	293674	1308477	Drap1	Dr1 associated protein 1						10589	DRAP1	3019	ENSG00000175550				0.135135	0.217391	0.52381	0.611111	0.4375	0.6	0.666667	0.483871	0.615385	0.769231	0.52381	0.411765	hyper						29.1761	0.0171355	Level 1	1.34957	0.907501		-0.20008	0.938894		1.54965	0.908304
1:220807956:DRAP1	1	220807956	promoter	NM_001077668	293674	1308477	Drap1	Dr1 associated protein 1						10589	DRAP1	3019	ENSG00000175550				0.325	0.652174	0.727273	0.875	0.913043	0.789474	0.631579	0.864865	0.818182	0.882353	0.857143	0.941176	hyper						34.4422	0.000464077	Level 1	-6.71972	0.583654		2.88401	0.870924		-9.60373	0.445385
1:220807978:DRAP1	1	220807978	promoter	NM_001077668	293674	1308477	Drap1	Dr1 associated protein 1						10589	DRAP1	3019	ENSG00000175550				0.276596	0.5	0.6	0.625	0.769231	0.695652	0.652174	0.615385	0.708333	0.684211	0.571429	0.6	hyper						28.3164	0.00696503	Level 1	-5.65295	0.71453		-9.36572	0.631932		3.71277	0.821652
1:220807990:DRAP1	1	220807990	promoter	NM_001077668	293674	1308477	Drap1	Dr1 associated protein 1						10589	DRAP1	3019	ENSG00000175550				0.212766	0.324324	0.68	0.769231	0.566667	0.78125	0.68	0.627907	0.689655	0.736842	0.714286	0.6	hyper						33.5535	0.000318174	Level 1	-3.35395	0.816255		0.0215054	0.938894		-3.37546	0.824723
1:220807995:DRAP1	1	220807995	promoter	NM_001077668	293674	1308477	Drap1	Dr1 associated protein 1						10589	DRAP1	3019	ENSG00000175550				0.12766	0.384615	0.62069	0.470588	0.677419	0.735294	0.703704	0.714286	0.766667	0.809524	0.857143	0.733333	hyper						31.9406	0.00040187	Level 1	6.87361	0.595249		15.3963	0.404346		-8.52273	0.543248
1:220808028:DRAP1	1	220808028	promoter	NM_001077668	293674	1308477	Drap1	Dr1 associated protein 1						10589	DRAP1	3019	ENSG00000175550				0.108696	0.195652	0.487179	0.736842	0.551724	0.621622	0.432432	0.564103	0.461538	0.73913	0.702703	0.615385	hyper						37.1621	4.60093e-06	Level 1	-13.3333	0.360612		6.25171	0.725272		-19.585	0.12647
1:220823782:FOSL1	1	220823782	promoter	NM_012953	25445	2627	Fosl1	FOS like 1, AP-1 transcription factor subunit	DOID:13533^osteopetrosis		DOID:4451^renal carcinoma;DOID:6000^congestive heart failure;DOID:11832^visual epilepsy;DOID:0060074^ductal carcinoma in situ;DOID:3744^cervical squamous cell carcinoma	04310^Wnt signaling pathway		8061	FOSL1	13718	ENSG00000175592				0.64	0.543478	0.709677	0.45098	0.172414	0.181818	0.407407	0.270833	0.392157	0.36	0.285714	0.296296	hypo						-37.137	1.62535e-09	Level 1	9.15033	0.389559		4.85729	0.701707		4.29304	0.697258
1:220835364:FIBP	1	220835364	promoter	NM_172334	282837	628715	Fibp	FGF1 intracellular binding protein						9158	FIBP	3705	ENSG00000172500				0.45	0.28	0.592593	0	0.238095	0.214286	0.666667	0.454545	0.318182	0.444444	0.409091	0.263158	hypo						-26.1111	0.021531	Level 1	26.3095	0.0711922		19.902	0.299807		6.40756	0.7204
1:220857018:CFL1	1	220857018	promoter	NM_017147	29271	69285	Cfl1	cofilin 1			DOID:1875^impotence;DOID:1875^impotence;DOID:1184^nephrotic syndrome;DOID:1824^status epilepticus;DOID:0050731^vitamin B12 deficiency;DOID:767^muscular atrophy;DOID:5199^ureteral obstruction;DOID:0050562^West syndrome;DOID:5844^myocardial infarction;DOID:4948^gallbladder carcinoma;DOID:11457^brain compression			1072	CFL1	1874	ENSG00000172757			O	0.354167	0.354167	0.5	0.694444	0.631579	0.875	0.645161	0.555556	0.675	0.538462	0.8	0.653061	hyper						33.8291	5.2059e-06	Level 1	-11.0674	0.378989		-7.68421	0.628111		-3.38318	0.801377
1:220857018:CTSW	1	220857018	promoter	NM_001024242	293676	1309354	Ctsw	cathepsin W						1521	CTSW	2546	ENSG00000172543				0.354167	0.354167	0.5	0.694444	0.631579	0.875	0.645161	0.555556	0.675	0.538462	0.8	0.653061	hyper						33.8291	5.2059e-06	Level 1	-11.0674	0.378989		-7.68421	0.628111		-3.38318	0.801377
1:221038515:MAP3K11	1	221038515	promoter	NM_001013150	309168	1359261	Map3k11	mitogen-activated protein kinase kinase kinase 11				04010^MAPK signaling pathway		4296	MAP3K11	6850	ENSG00000173327			O	0.733333	0.761905	0.578947	0.55	0.5	0.285714	0.555556	0.357143	0.529412	0.333333	0.35	0.5	hypo						-28.9041	0.010574	Level 1	7.8837	0.65966		-2.03339	0.938894		9.91709	0.572678
1:221231183:SLC25A45	1	221231183	promoter	NM_001271179	689625	1589953	Slc25a45	solute carrier family 25, member 45						283130	SLC25A45	27442	ENSG00000162241				0.142857	0.197183	0.353846	0.465517	0.607143	0.783333	0.384615	0.646154	0.212766	0.6	0.7	0.675325	hyper						39.7962	4.00468e-13	Level 1	-18.5661	0.0301067		4.07687	0.746288		-22.643	0.00200565
1:221231206:SLC25A45	1	221231206	promoter	NM_001271179	689625	1589953	Slc25a45	solute carrier family 25, member 45						283130	SLC25A45	27442	ENSG00000162241				0.329268	0.483871	0.561644	0.808219	0.783333	0.872727	0.705882	0.772727	0.904762	0.704918	0.823529	0.914634	hyper						36.7536	4.10718e-12	Level 1	-2.72708	0.73925		0.549561	0.938894		-3.27664	0.667394
1:221231231:SLC25A45	1	221231231	promoter	NM_001271179	689625	1589953	Slc25a45	solute carrier family 25, member 45						283130	SLC25A45	27442	ENSG00000162241				0.365591	0.492537	0.742424	0.882353	0.953846	1	0.806452	0.9	0.910448	0.895522	0.879518	0.857143	hyper						43.1726	3.52741e-22	Level 1	-7.19841	0.179368		-6.89316	0.295659		-0.30525	0.908304
1:221231273:SLC25A45	1	221231273	promoter	NM_001271179	689625	1589953	Slc25a45	solute carrier family 25, member 45						283130	SLC25A45	27442	ENSG00000162241				0.5	0.627451	0.84127	0.924242	0.866667	0.921875	0.833333	1	0.96875	0.940299	0.948718	0.9625	hyper						26.6649	2.51619e-08	Level 1	2.92607	0.587023		4.5848	0.477		-1.65873	0.727409
1:221231282:SLC25A45	1	221231282	promoter	NM_001271179	689625	1589953	Slc25a45	solute carrier family 25, member 45						283130	SLC25A45	27442	ENSG00000162241				0.222222	0.26	0.517241	0.66129	0.711864	0.859649	0.680851	0.68	0.725806	0.896552	0.805195	0.847222	hyper						41.8822	2.39474e-13	Level 1	-4.34598	0.646529		10.3838	0.295659		-14.7297	0.036837
1:221231284:SLC25A45	1	221231284	promoter	NM_001271179	689625	1589953	Slc25a45	solute carrier family 25, member 45						283130	SLC25A45	27442	ENSG00000162241				0.493827	0.568627	0.701754	0.842105	0.883333	0.929825	0.777778	0.9	0.885246	0.910714	0.945946	0.957143	hyper						30.8338	3.67549e-09	Level 1	-2.60831	0.725679		5.49425	0.454066		-8.10256	0.158211
1:221231332:SLC25A45	1	221231332	promoter	NM_001271179	689625	1589953	Slc25a45	solute carrier family 25, member 45						283130	SLC25A45	27442	ENSG00000162241				0.519231	0.470588	0.5	0.794872	0.857143	0.810811	0.454545	0.810811	0.704545	0.861111	0.84	0.846154	hyper						32.2034	7.73945e-06	Level 1	-13.2714	0.227362		2.59661	0.845278		-15.868	0.101793
1:221232654:SLC25A45	1	221232654	promoter	NM_001271179	689625	1589953	Slc25a45	solute carrier family 25, member 45						283130	SLC25A45	27442	ENSG00000162241				0.290909	0.481928	0.619048	0.78125	0.733333	0.875	0.806452	0.666667	0.654545	0.769231	0.837838	0.875	hyper						36.7427	5.28663e-13	Level 1	-9.1343	0.286492		3.83578	0.668368		-12.9701	0.0735505
1:221750165:PYGM	1	221750165	promoter	NM_012638	24701	3461	Pygm	glycogen phosphorylase, muscle associated			DOID:13580^cholestasis;DOID:2746^glycogen storage disease V;DOID:2746^glycogen storage disease V			5837	PYGM	9726	ENSG00000068976		O	O	0.705882	0.536585	0.8	0.827586	1	0.931034	0.88	0.931034	0.842105	0.941176	0.846154	0.88	hyper						25.25	0.00115093	Level 1	-3.20652	0.734246		-3.01471	0.826752		-0.191816	0.908304
1:222350602:FLRT1	1	222350602	promoter	NM_001109160	499308	1565152	Flrt1	fibronectin leucine rich transmembrane protein 1						23769	FLRT1	3760	ENSG00000126500				0.26	0.307692	0.586207	0.615385	0.675676	0.693878	0.6875	0.694444	0.724138	0.625	0.846154	0.648649	hyper						30.7738	0.000259709	Level 1	3.13881	0.808706		3.72537	0.8259		-0.586562	0.908304
1:222355723:FLRT1	1	222355723	promoter	NM_001109160	499308	1565152	Flrt1	fibronectin leucine rich transmembrane protein 1						23769	FLRT1	3760	ENSG00000126500				0.5	0.5	0.463415	0.527778	0.388889	0.409091	0.75	0.596154	0.755556	0.655172	0.513514	0.403846		hyper					-4.83448	0.636412		25.0267	0.00842496	Level 1	6.03448	0.696024		18.9922	0.0720168
1:222516125:RCOR2	1	222516125	promoter	NM_001013994	305811	1359467	Rcor2	REST corepressor 2						283248	RCOR2	27455	ENSG00000167771				0.333333	0.652174	0.5	0.705882	0.833333	0.833333	0.777778	0.869565	0.925926	0.846154	0.75	0.727273	hyper						29.2453	0.0226446	Level 1	7.51942	0.560813		-1.97256	0.938894		9.49198	0.533488
1:222667626:RGD1560108	1	222667626	promoter	NM_001109161	499309	1560108	RGD1560108	similar to RIKEN cDNA 2700081O15						65998	C11orf95	28449	ENSG00000188070				0.490909	0.581395	0.69863	0.528571	0.461538	0.384615	0.763889	0.64	0.731707	0.621951	0.617284	0.436364		hyper					-12.0456	0.0785446		25.6038	1.8239e-05	Level 1	11.7642	0.307182		13.8396	0.0706584
1:223537628:SLC22A24	1	223537628	promoter	NM_173302	286961	628885	Slc22a24	solute carrier family 22, member 24													0.606061	0.478261	0.7	0.5	0.333333	0.318182	1	0.631579	0.62963	0.285714	0.588235	0.6		hyper					-21.2795	0.118337		32.7586	0.0246634	Level 1	11.2753	0.628111		21.4833	0.193933
1:224868922:CHRM1	1	224868922	promoter	NM_080773	25229	2342	Chrm1	cholinergic receptor, muscarinic 1			DOID:0050214^Lambert-Eaton myasthenic syndrome;DOID:2841^asthma;DOID:437^myasthenia gravis	04080^Neuroactive ligand-receptor interaction;04020^Calcium signaling pathway		1128	CHRM1	1950	ENSG00000168539	O		O	0.361111	0.430769	0.62963	0.4375	0.271186	0.217391	0.644444	0.711538	0.508475	0.435897	0.479167	0.436364		hyper					-15.3543	0.0478512		30.8195	2.84574e-05	Level 1	14.3515	0.290461		16.468	0.103311
1:224999148:POLR2G	1	224999148	promoter	NM_053948	117017	621284	Polr2g	RNA polymerase II subunit G			DOID:162^cancer		05016^Huntington's disease	5436	POLR2G	9194	ENSG00000168002				0.9375	0.891892	0.806452	0.703704	0.347826	0.347826	0.8	0.7	0.609756	0.806452	0.666667	0.5	hypo						-40.0548	8.90692e-07	Level 1	20.8048	0.130338		19.0878	0.309692		1.71703	0.896514
1:224999148:TAF6L	1	224999148	promoter	NM_001107575	309194	1310123	Taf6l	TATA-box binding protein associated factor 6 like						10629	TAF6L	17305	ENSG00000162227				0.9375	0.891892	0.806452	0.703704	0.347826	0.347826	0.8	0.7	0.609756	0.806452	0.666667	0.5	hypo						-40.0548	8.90692e-07	Level 1	20.8048	0.130338		19.0878	0.309692		1.71703	0.896514
1:224999277:POLR2G	1	224999277	promoter	NM_053948	117017	621284	Polr2g	RNA polymerase II subunit G			DOID:162^cancer		05016^Huntington's disease	5436	POLR2G	9194	ENSG00000168002				0.736111	0.740741	0.703125	0.433962	0.178571	0.179487	0.489362	0.391304	0.338462	0.58	0.434783	0.25	hypo						-45.784	2.2488e-15	Level 1	12.8464	0.207837		15.3341	0.238449		-2.48769	0.826432
1:224999277:TAF6L	1	224999277	promoter	NM_001107575	309194	1310123	Taf6l	TATA-box binding protein associated factor 6 like						10629	TAF6L	17305	ENSG00000162227				0.736111	0.740741	0.703125	0.433962	0.178571	0.179487	0.489362	0.391304	0.338462	0.58	0.434783	0.25	hypo						-45.784	2.2488e-15	Level 1	12.8464	0.207837		15.3341	0.238449		-2.48769	0.826432
1:224999303:POLR2G	1	224999303	promoter	NM_053948	117017	621284	Polr2g	RNA polymerase II subunit G			DOID:162^cancer		05016^Huntington's disease	5436	POLR2G	9194	ENSG00000168002				0.594203	0.525641	0.651515	0.425532	0.109091	0.05	0.369565	0.208333	0.161765	0.325581	0.25	0.12	hypo						-38.9671	3.98865e-11	Level 1	3.73848	0.691175		3.04031	0.818149		0.698169	0.908304
1:224999303:TAF6L	1	224999303	promoter	NM_001107575	309194	1310123	Taf6l	TATA-box binding protein associated factor 6 like						10629	TAF6L	17305	ENSG00000162227				0.594203	0.525641	0.651515	0.425532	0.109091	0.05	0.369565	0.208333	0.161765	0.325581	0.25	0.12	hypo						-38.9671	3.98865e-11	Level 1	3.73848	0.691175		3.04031	0.818149		0.698169	0.908304
1:225026923:BSCL2	1	225026923	promoter	NM_001012171	361722	1308135	Bscl2	BSCL2 lipid droplet biogenesis associated, seipin			DOID:14227^azoospermia;DOID:0050585^congenital generalized lipodystrophy;DOID:0111136^congenital generalized lipodystrophy type 2;DOID:0110770^hereditary spastic paraplegia 17;DOID:811^lipodystrophy;DOID:0111204^distal hereditary motor neuronopathy type 5A;DOID:2476^hereditary spastic paraplegia;DOID:0111136^congenital generalized lipodystrophy type 2;DOID:12336^male infertility			26580	BSCL2	15832	ENSG00000168000				0.12963	0.105263	0.366667	0.658537	0.414634	0.5	0.75	0.411765	0.692308	0.486486	0.513514	0.2	hyper						30.6704	8.4367e-06	Level 1	7.16103	0.554519		-12.014	0.470744		19.175	0.084205
1:225026923:TTC9C	1	225026923	promoter	NM_001007693	309196	1359253	Ttc9c	tetratricopeptide repeat domain 9C						283237	TTC9C	28432	ENSG00000162222				0.12963	0.105263	0.366667	0.658537	0.414634	0.5	0.75	0.411765	0.692308	0.486486	0.513514	0.2	hyper						30.6704	8.4367e-06	Level 1	7.16103	0.554519		-12.014	0.470744		19.175	0.084205
1:225026950:BSCL2	1	225026950	promoter	NM_001012171	361722	1308135	Bscl2	BSCL2 lipid droplet biogenesis associated, seipin			DOID:14227^azoospermia;DOID:0050585^congenital generalized lipodystrophy;DOID:0111136^congenital generalized lipodystrophy type 2;DOID:0110770^hereditary spastic paraplegia 17;DOID:811^lipodystrophy;DOID:0111204^distal hereditary motor neuronopathy type 5A;DOID:2476^hereditary spastic paraplegia;DOID:0111136^congenital generalized lipodystrophy type 2;DOID:12336^male infertility			26580	BSCL2	15832	ENSG00000168000				0.152174	0.142857	0.521739	0.705882	0.411765	0.555556	1	0.487805	0.891304	0.558824	0.485714	0.363636	hyper			hyper			27.4228	0.000935736	Level 1	19.7025	0.0802869		-8.71041	0.628111		28.4129	0.00324381
1:225026950:TTC9C	1	225026950	promoter	NM_001007693	309196	1359253	Ttc9c	tetratricopeptide repeat domain 9C						283237	TTC9C	28432	ENSG00000162222				0.152174	0.142857	0.521739	0.705882	0.411765	0.555556	1	0.487805	0.891304	0.558824	0.485714	0.363636	hyper			hyper			27.4228	0.000935736	Level 1	19.7025	0.0802869		-8.71041	0.628111		28.4129	0.00324381
1:225026957:BSCL2	1	225026957	promoter	NM_001012171	361722	1308135	Bscl2	BSCL2 lipid droplet biogenesis associated, seipin			DOID:14227^azoospermia;DOID:0050585^congenital generalized lipodystrophy;DOID:0111136^congenital generalized lipodystrophy type 2;DOID:0110770^hereditary spastic paraplegia 17;DOID:811^lipodystrophy;DOID:0111204^distal hereditary motor neuronopathy type 5A;DOID:2476^hereditary spastic paraplegia;DOID:0111136^congenital generalized lipodystrophy type 2;DOID:12336^male infertility			26580	BSCL2	15832	ENSG00000168000				0.155556	0.257143	0.446809	0.733333	0.428571	0.540541	0.904762	0.452381	0.731707	0.4375	0.513514	0.206897	hyper			hyper			26.7485	0.00151742	Level 1	9.50226	0.494133		-16.0864	0.3574		25.5887	0.0180758
1:225026957:TTC9C	1	225026957	promoter	NM_001007693	309196	1359253	Ttc9c	tetratricopeptide repeat domain 9C						283237	TTC9C	28432	ENSG00000162222				0.155556	0.257143	0.446809	0.733333	0.428571	0.540541	0.904762	0.452381	0.731707	0.4375	0.513514	0.206897	hyper			hyper			26.7485	0.00151742	Level 1	9.50226	0.494133		-16.0864	0.3574		25.5887	0.0180758
1:225094859:GANAB	1	225094859	promoter	NM_001106334	293721	1309775	Ganab	glucosidase II alpha subunit			DOID:0050770^polycystic liver disease;DOID:0080322^polycystic kidney disease;DOID:0110860^polycystic kidney disease 3			23193	GANAB	4138	ENSG00000089597	O		O	0.288462	0.384615	0.55	0.785714	0.703704	0.774194	0.526316	0.702703	0.651163	0.625	0.666667	0.619048	hyper						35.3053	6.39235e-05	Level 1	-10.3535	0.467703		-11.2745	0.512958		0.920974	0.908304
1:225095286:GANAB	1	225095286	promoter	NM_001106334	293721	1309775	Ganab	glucosidase II alpha subunit			DOID:0050770^polycystic liver disease;DOID:0080322^polycystic kidney disease;DOID:0110860^polycystic kidney disease 3			23193	GANAB	4138	ENSG00000089597	O		O	0.577778	0.641026	0.641026	0.694444	0.469388	0.583333	0.788462	0.911765	0.794118	0.516129	0.704545	0.6		hyper					-4.64576	0.634666		25.3571	0.00197043	Level 1	4.67532	0.778276		20.6818	0.0248908
1:225139836:MTA2	1	225139836	promoter	NM_001100740	361724	1306743	Mta2	metastasis associated 1 family, member 2			DOID:9074^systemic lupus erythematosus			9219	MTA2	7411	ENSG00000149480				0.178082	0.290323	0.509804	0.512195	0.72	0.543478	0.735294	0.529412	0.622222	0.69697	0.6	0.686275	hyper						29.2089	1.2695e-05	Level 1	2.97784	0.810795		5.81763	0.666096		-2.83978	0.817124
1:225139836:ROM1	1	225139836	promoter	NM_001009690	309201	1306070	Rom1	retinal outer segment membrane protein 1			DOID:0110383^retinitis pigmentosa 7			6094	ROM1	10254	ENSG00000149489				0.178082	0.290323	0.509804	0.512195	0.72	0.543478	0.735294	0.529412	0.622222	0.69697	0.6	0.686275	hyper						29.2089	1.2695e-05	Level 1	2.97784	0.810795		5.81763	0.666096		-2.83978	0.817124
1:225139836:TUT1	1	225139836	promoter	NM_001033901	499314	1561043	Tut1	terminal uridylyl transferase 1, U6 snRNA-specific						64852	TUT1	26184	ENSG00000149016				0.178082	0.290323	0.509804	0.512195	0.72	0.543478	0.735294	0.529412	0.622222	0.69697	0.6	0.686275	hyper						29.2089	1.2695e-05	Level 1	2.97784	0.810795		5.81763	0.666096		-2.83978	0.817124
1:226029545:FTH1	1	226029545	promoter	NM_012848	25319	2635	Fth1	ferritin heavy chain 1			DOID:6000^congestive heart failure;DOID:684^hepatocellular carcinoma;DOID:0111031^hemochromatosis type 5;DOID:0080600^COVID-19			2495	FTH1	3976	ENSG00000167996	O			0.25	0.25	0.461538	0.714286	0.618182	0.530612	0.791667	0.611111	0.697368	0.692308	0.684211	0.560606	hyper						30.0649	1.98569e-06	Level 1	7.23372	0.496261		1.29323	0.938894		5.94049	0.553364
1:226029562:FTH1	1	226029562	promoter	NM_012848	25319	2635	Fth1	ferritin heavy chain 1			DOID:6000^congestive heart failure;DOID:684^hepatocellular carcinoma;DOID:0111031^hemochromatosis type 5;DOID:0080600^COVID-19			2495	FTH1	3976	ENSG00000167996	O			0.164706	0.303797	0.376623	0.604167	0.57377	0.5	0.561404	0.52381	0.5	0.517857	0.568182	0.626506	hyper						27.9567	1.68618e-06	Level 1	-3.37662	0.743842		2.16592	0.890612		-5.54254	0.555223
1:226067640:RAB3IL1	1	226067640	promoter	NM_134411	171452	619764	Rab3il1	RAB3A interacting protein-like 1						5866	RAB3IL1	9780	ENSG00000167994				0.285714	0.375	0.25	0.411765	0.08	0.173913	0.5	0.458333	0.6	0.136364	0.333333	0.214286		hyper		hyper			-11.3725	0.332925		32.0548	0.00869202	Level 1	2.97297	0.884108		29.0818	0.017246
1:226153868:FADS2	1	226153868	promoter	NM_031344	83512	68339	Fads2	fatty acid desaturase 2						9415	FADS2	3575	ENSG00000134824	O		O	0.164557	0.295775	0.465517	0.568627	0.531915	0.6	0.738095	0.575758	0.578947	0.551724	0.594595	0.54902	hyper						27.5358	1.21882e-05	Level 1	4.95544	0.641099		-0.698362	0.938894		5.6538	0.588592
1:226153952:FADS2	1	226153952	promoter	NM_031344	83512	68339	Fads2	fatty acid desaturase 2						9415	FADS2	3575	ENSG00000134824	O		O	0.157895	0.266667	0.354839	0.433333	0.333333	0.740741	0.4375	0.529412	0.68	0.714286	0.478261	0.695652	hyper						26.0295	0.00859808	Level 1	2.5641	0.866315		11.4045	0.593473		-8.84041	0.556988
1:226231567:FADS1	1	226231567	promoter	NM_053445	84575	621678	Fads1	fatty acid desaturase 1			DOID:10763^hypertension;DOID:9970^obesity			3992	FADS1	3574	ENSG00000149485	O		O	0.901961	0.883721	0.756098	0.815789	0.439024	0.413043	0.625	0.675	0.714286	0.5	0.536585	0.4375	hypo						-30.7852	3.81926e-06	Level 1	12.8131	0.290682		-4.89505	0.780663		17.7082	0.135498
1:226231597:FADS1	1	226231597	promoter	NM_053445	84575	621678	Fads1	fatty acid desaturase 1			DOID:10763^hypertension;DOID:9970^obesity			3992	FADS1	3574	ENSG00000149485	O		O	0.833333	0.969697	0.896552	0.666667	0.382353	0.542857	0.875	0.774194	0.677419	0.666667	0.62069	0.37037	hypo						-37.2707	3.86966e-07	Level 1	24.2189	0.0328754		2.0202	0.938894		22.1987	0.0788307
1:226606836:CYB561A3	1	226606836	promoter	NM_001014164	361729	1304670	Cyb561a3	cytochrome b561 family, member A3						220002	CYB561A3	23014	ENSG00000162144				0.157895	0.225	0.185185	0.4	0.481481	0.692308	0.411765	0.44	0.205128	0.586207	0.448276	0.243243	hyper						31.9892	4.09858e-05	Level 1	-16.8642	0.212238		-9.485	0.625357		-7.37916	0.570626
1:226606836:TMEM216	1	226606836	promoter	NM_001271039	361727	1304607	Tmem216	transmembrane protein 216			DOID:0110988^Joubert syndrome 2;DOID:0050777^Joubert syndrome;DOID:0070116^Meckel syndrome 2			51259	TMEM216	25018	ENSG00000187049				0.157895	0.225	0.185185	0.4	0.481481	0.692308	0.411765	0.44	0.205128	0.586207	0.448276	0.243243	hyper						31.9892	4.09858e-05	Level 1	-16.8642	0.212238		-9.485	0.625357		-7.37916	0.570626
1:226686072:VWCE	1	226686072	promoter	NM_001271311	309209	1309910	Vwce	von Willebrand factor C and EGF domains						220001	VWCE	26487	ENSG00000167992				0.222222	0.288889	0.418605	0.518519	0.609756	0.535714	0.525	0.576923	0.543478	0.5	0.361111	0.513514	hyper						26.2702	0.000372851	Level 1	-0.572698	0.907501		-9.42667	0.552304		8.85398	0.481298
1:226686281:VWCE	1	226686281	promoter	NM_001271311	309209	1309910	Vwce	von Willebrand factor C and EGF domains						220001	VWCE	26487	ENSG00000167992				0.269231	0.545455	0.719298	0.860465	0.714286	0.793103	0.769231	0.714286	0.652174	0.782609	0.833333	0.787234	hyper						27.3134	0.000176927	Level 1	-8.08123	0.471806		1.19448	0.938894		-9.2757	0.374062
1:226686551:VWCE	1	226686551	promoter	NM_001271311	309209	1309910	Vwce	von Willebrand factor C and EGF domains						220001	VWCE	26487	ENSG00000167992				0.263889	0.392157	0.5	0.692308	0.673913	0.64	0.590909	0.649123	0.657895	0.733333	0.568966	0.789474	hyper						29.187	9.47278e-06	Level 1	-3.58254	0.754597		1.19321	0.938894		-4.77575	0.666861
1:226925828:TMEM132A	1	226925828	promoter	NM_178021	338474	727936	Tmem132a	transmembrane protein 132A						54972	TMEM132A	31092	ENSG00000006118				0.714286	0.763158	0.529412	0.285714	0.407407	0.05	0.533333	0.275862	0.272727	0.230769	0.192308	0.217391	hypo						-40.4605	2.44104e-06	Level 1	6.50407	0.659557		-5.49593	0.749726		12	0.410938
1:226948915:TMEM109	1	226948915	promoter	NM_001007736	361732	1359538	Tmem109	transmembrane protein 109						79073	TMEM109	28771	ENSG00000110108				0.367089	0.388889	0.618182	0.734375	0.674419	0.652174	0.614035	0.6875	0.479167	0.724138	0.762712	0.705882	hyper						25.1063	0.00011457	Level 1	-9.80392	0.372459		3.93324	0.761659		-13.7372	0.150527
1:227036070:MS4A10	1	227036070	promoter	NM_001106336	293739	1307478	Ms4a10	membrane spanning 4-domains A10						341116	MS4A10	13368	ENSG00000172689				0.48	0.551724	0.578947	0.3	0.444444	0.428571	0.882353	0.428571	0.8	0.625	0.571429	0.310345		hyper					-14.0307	0.324958		29.5716	0.0447344	Level 1	6.36877	0.785716		23.2028	0.163514
1:227041119:MS4A10	1	227041119	promoter	NM_001106336	293739	1307478	Ms4a10	membrane spanning 4-domains A10						341116	MS4A10	13368	ENSG00000172689				0.463768	0.53125	0.517857	0.822222	0.864865	0.825	0.780488	0.763636	0.860465	0.707317	0.8125	0.803279	hyper						33.342	1.28045e-07	Level 1	-3.75044	0.694698		-5.60656	0.628111		1.85612	0.845675
1:227041600:MS4A10	1	227041600	promoter	NM_001106336	293739	1307478	Ms4a10	membrane spanning 4-domains A10						341116	MS4A10	13368	ENSG00000172689				0.85	0.848485	0.705882	0.6	0.333333	0.176471	0.518519	0.342857	0.23913	0.457143	0.466667	0.346154	hypo						-45.5912	7.51482e-09	Level 1	-0.523349	0.907501		8.07453	0.628331		-8.59788	0.546543
1:227041623:MS4A10	1	227041623	promoter	NM_001106336	293739	1307478	Ms4a10	membrane spanning 4-domains A10						341116	MS4A10	13368	ENSG00000172689				0.586207	0.592593	0.52	0.214286	0	0.0454545	0.266667	0.05	0.0689655	0.25	0.368421	0.181818	hypo						-49.3827	8.87378e-08	Level 1	3.53009	0.744925		20.3704	0.215599		-16.8403	0.210771
1:228316507:OLR319	1	228316507	promoter	NM_001000506	309222	1333276	Olr319	olfactory receptor 319						390201	OR10V1	15136	ENSG00000172289				0.725	0.852941	0.771429	0.487179	0.473684	0.459459	0.636364	0.666667	0.5	0.655172	0.565217	0.62069	hypo						-30.6132	0.000261136	Level 1	12.8725	0.390999		14.36	0.449583		-1.48743	0.908304
1:231533988:TLE4	1	231533988	promoter	NM_019141	25565	3868	Tle4	TLE family member 4, transcriptional corepressor						7091	TLE4	11840	ENSG00000106829				0.112676	0.327869	0.692308	0.792453	0.62	0.733333	0.784314	0.87931	0.947368	0.738095	0.584906	0.731707	hyper						42.5077	2.01341e-11	Level 1	15.7278	0.0302987		-3.97456	0.78231		19.7023	0.0042793
1:233147175:PSAT1	1	233147175	promoter	NM_198738	293820	735170	Psat1	phosphoserine aminotransferase 1			DOID:0080075^Neu-Laxova syndrome 2;DOID:0050723^PSAT deficiency			29968	PSAT1	19129	ENSG00000135069		O		0.466667	0.351351	0.387097	0.461538	0.0434783	0.0384615	0.384615	0.409091	0.296296	0.153846	0.25	0.0967742	hypo						-26.8927	0.00446946	Level 1	23.0968	0.0617771		2.68119	0.87613		20.4156	0.093623
1:233147204:PSAT1	1	233147204	promoter	NM_198738	293820	735170	Psat1	phosphoserine aminotransferase 1			DOID:0080075^Neu-Laxova syndrome 2;DOID:0050723^PSAT deficiency			29968	PSAT1	19129	ENSG00000135069		O		0.484848	0.352941	0.5	0.294118	0.0869565	0.0869565	0.416667	0.217391	0.181818	0.333333	0.0714286	0.107143	hypo						-29.6703	0.00204274	Level 1	13.2505	0.344695		2.38095	0.905409		10.8696	0.449857
1:234705795:CARNMT1	1	234705795	promoter	NM_001024974	293871	1311863	Carnmt1	carnosine N-methyltransferase 1						138199	CARNMT1	23435	ENSG00000156017				0.0869565	0.142857	0.310345	0.130435	0.0833333	0.2	0.555556	0.307692	0.368421	0.1	0.0909091	0.0645161		hyper		hyper			-2.47475	0.760875		25.1355	0.0248987	Level 1	-5.45515	0.633862		30.5907	0.00050621
1:234751951:NMRK1	1	234751951	promoter	NM_001024292	499330	1564687	Nmrk1	nicotinamide riboside kinase 1						54981	NMRK1	26057	ENSG00000106733				0.611111	0.346154	0.473684	0.333333	0.125	0.0434783	0.526316	0.285714	0.454545	0.0909091	0.105263	0.388889	hypo	hyper			O		-32.4724	0.00223136	Level 1	27.0204	0.0314547	Level 1	5.08475	0.772586		21.9356	0.126364
1:236580027:GCNT1	1	236580027	promoter	NM_022276	64043	621370	Gcnt1	glucosaminyl (N-acetyl) transferase 1						2650	GCNT1	4203	ENSG00000187210				0.857143	0.871287	0.831169	0.671233	0.578125	0.438596	0.788732	0.384615	0.68254	0.493506	0.478261	0.385965	hypo						-28.2854	2.58246e-09	Level 1	3.63256	0.711618		-11.4037	0.35892		15.0362	0.0684352
1:238833628:ZFAND5	1	238833628	promoter	NM_001106356	293960	1310776	Zfand5	zinc finger AN1-type containing 5						7763	ZFAND5	13008	ENSG00000107372				0	0	0.4	0	0.368421	0.8	0.352941	0	0	0.05	0.285714	0.428571		hypo					24.9381	0.00595237		-28.7671	0.00320994	Level 1	-11.5318	0.588784		-17.2354	0.139996
1:238833629:ZFAND5	1	238833629	promoter	NM_001106356	293960	1310776	Zfand5	zinc finger AN1-type containing 5						7763	ZFAND5	13008	ENSG00000107372				0.0196078	0	0.513514	0	0.439024	0.82	0.46875	0	0	0	0.6	0.586207	hyper	hypo		hypo	O		31.7073	6.1065e-06	Level 1	-32.01	0.000170244	Level 1	-3.88146	0.838636		-28.1286	0.00309378
1:238833993:ZFAND5	1	238833993	promoter	NM_001106356	293960	1310776	Zfand5	zinc finger AN1-type containing 5						7763	ZFAND5	13008	ENSG00000107372				0.95	0.947368	0.733333	0.769231	0.736842	0.347826	0.769231	0.782609	0.875	1	0.882353	0.8125	hypo		hyper			O	-30.7071	0.00546999	Level 1	22.5874	0.16778		32.5589	0.0233433	Level 1	-9.97151	0.451256
1:239399598:CEMIP2	1	239399598	promoter	NM_001107596	309400	1307941	Cemip2	cell migration inducing hyaluronidase 2						23670	CEMIP2	11869	ENSG00000135048				0.190476	0.470588	0.769231	0.636364	0.424242	0.575758	0.482759	0.0526316	0.222222	0.5	0.625	0.277778		hypo					15.2068	0.217887		-25.4091	0.0459961	Level 1	-4.83766	0.826809		-20.5714	0.161356
1:239399981:CEMIP2	1	239399981	promoter	NM_001107596	309400	1307941	Cemip2	cell migration inducing hyaluronidase 2						23670	CEMIP2	11869	ENSG00000135048				0	0.0333333	0.36	0.513514	0	0.833333	0	0.0392157	0	0	0	0.0185185	hyper	hypo	hypo		O	O	27.7349	7.77416e-06	Level 1	-38.2312	4.45534e-13	Level 1	-38.8821	1.67937e-13	Level 1	0.650875	0.795745
1:239402582:CEMIP2	1	239402582	promoter	NM_001107596	309400	1307941	Cemip2	cell migration inducing hyaluronidase 2						23670	CEMIP2	11869	ENSG00000135048				0.19403	0.303571	0.444444	0.641026	0.708333	0.744681	0.605263	0.708333	0.358974	0.605263	0.660377	0.638298	hyper						39.6408	6.98551e-10	Level 1	-13.3493	0.246611		-6.38114	0.62856		-6.96812	0.552776
1:239402717:CEMIP2	1	239402717	promoter	NM_001107596	309400	1307941	Cemip2	cell migration inducing hyaluronidase 2						23670	CEMIP2	11869	ENSG00000135048				0.274194	0.360825	0.578947	0.767442	0.854167	0.843373	0.808219	0.790123	0.592233	0.860215	0.818182	0.773196	hyper						43.0236	2.08596e-23	Level 1	-10.6688	0.0990776		-0.597484	0.938894		-10.0713	0.110322
1:239410837:CEMIP2	1	239410837	promoter	NM_001107596	309400	1307941	Cemip2	cell migration inducing hyaluronidase 2						23670	CEMIP2	11869	ENSG00000135048				0.027027	0	0.372093	0.638298	0.0645161	0.84127	0.0526316	0.0714286	0.0322581	0.030303	0.0322581	0	hyper	hypo	hypo		O	O	45.998	2.94462e-12	Level 1	-55.129	1.91777e-16	Level 2	-58.011	2.27097e-18	Level 2	2.88191	0.575577
1:239735247:TRPM3	1	239735247	promoter	NM_001191562	309407	1304888	Trpm3	transient receptor potential cation channel, subfamily M, member 3						80036	TRPM3	17992	ENSG00000083067			O	0.225806	0.214286	0.227273	0.214286	0	0.185185	0.482759	0.26087	0.405405	0.24	0.212121	0.333333		hyper					-9.88806	0.337093		26.8258	0.00495745	Level 1	12.5	0.409668		14.3258	0.313111
1:241461239:RGD1560242	1	241461239	promoter	NM_001109164	499334	1560242	RGD1560242	similar to RIKEN cDNA 1700028P14						138255	C9orf135	31422	ENSG00000204711				0.736842	0.480769	0.44186	0.85	0.837838	0.8	0.680851	0.755102	0.68	0.642857	0.833333	0.638298	hyper						26.5986	0.000211037	Level 1	-12.6296	0.215412		-12.9789	0.319209		0.34927	0.908304
1:242442747:PIP5K1B	1	242442747	promoter	NM_001012743	309419	1310914	Pip5k1b	phosphatidylinositol-4-phosphate 5-kinase type 1 beta			DOID:162^cancer	04070^Phosphatidylinositol signaling system		8395	PIP5K1B	8995	ENSG00000107242				0.15625	0.217391	0.230769	0.142857	0	0	0.388889	0.230769	0.352941	0.0526316	0	0.352941		hyper					-15.5864	0.0792924		29.1667	0.0114876	Level 1	9.55882	0.499899		19.6078	0.215876
1:243267945:KANK1	1	243267945	promoter	NM_001037197	309429	1307714	Kank1	KN motif and ankyrin repeat domains 1			DOID:4450^renal cell carcinoma;DOID:10970^spastic quadriplegia			23189	KANK1	19309	ENSG00000107104				0.921053	0.909091	0.62963	0.7	0.553191	0.484848	0.689655	0.4	0.511628	0.7	0.518519	0.73913	hypo						-27.1309	0.000369986	Level 1	-3.66448	0.793379		7.72727	0.634953		-11.3918	0.431257
1:244614087:SMARCA2	1	244614087	promoter	NM_001004446	361745	1302988	Smarca2	SWI/SNF related, matrix associated, actin dependent regulator of chromatin, subfamily a, member 2			DOID:10283^prostate cancer;DOID:0050340^opportunistic bacterial infectious disease			6595	SMARCA2	11098	ENSG00000080503				0.458333	0.459016	0.692308	0.756098	0.697368	0.901639	0.714286	0.788462	0.614035	0.791667	0.809524	0.859375	hyper						27.5797	2.35991e-06	Level 1	-7.74105	0.403036		3.93258	0.694245		-11.6736	0.1583
1:245236480:VLDLR	1	245236480	promoter	NM_013155	25696	3963	Vldlr	very low density lipoprotein receptor			DOID:1312^focal segmental glomerulosclerosis;DOID:1184^nephrotic syndrome;DOID:0110014^age related macular degeneration 1;DOID:0050997^cerebellar ataxia, mental retardation and dysequlibrium syndrome;DOID:10652^Alzheimer's disease;DOID:12849^autistic disorder;DOID:1307^dementia			7436	VLDLR	12698	ENSG00000147852			O	0.52381	0.425	0.428571	0.345455	0.438596	0.662162	0.27027	0.322222	0.137931	0.474576	0.445946	0.693333		hypo		hypo			3.94191	0.612954		-25.6972	1.96461e-05	Level 1	4.32692	0.726005		-30.0241	5.92463e-08
1:245236496:VLDLR	1	245236496	promoter	NM_013155	25696	3963	Vldlr	very low density lipoprotein receptor			DOID:1312^focal segmental glomerulosclerosis;DOID:1184^nephrotic syndrome;DOID:0110014^age related macular degeneration 1;DOID:0050997^cerebellar ataxia, mental retardation and dysequlibrium syndrome;DOID:10652^Alzheimer's disease;DOID:12849^autistic disorder;DOID:1307^dementia			7436	VLDLR	12698	ENSG00000147852			O	0.517647	0.440476	0.4	0.372881	0.370968	0.632911	0.236111	0.3125	0.106383	0.566667	0.467532	0.556962		hypo		hypo			2.0082	0.773219		-25.7443	5.34349e-06	Level 1	5.27778	0.635538		-31.0221	3.64046e-09
1:245236551:VLDLR	1	245236551	promoter	NM_013155	25696	3963	Vldlr	very low density lipoprotein receptor			DOID:1312^focal segmental glomerulosclerosis;DOID:1184^nephrotic syndrome;DOID:0110014^age related macular degeneration 1;DOID:0050997^cerebellar ataxia, mental retardation and dysequlibrium syndrome;DOID:10652^Alzheimer's disease;DOID:12849^autistic disorder;DOID:1307^dementia			7436	VLDLR	12698	ENSG00000147852			O	0.519481	0.465753	0.275362	0.365385	0.555556	0.758065	0.275362	0.423529	0.0987654	0.621212	0.478873	0.575342		hypo		hypo			14.5964	0.0499348		-30.2536	7.1237e-07	Level 1	-1.34786	0.938894		-28.9058	5.20679e-07
1:245236561:VLDLR	1	245236561	promoter	NM_013155	25696	3963	Vldlr	very low density lipoprotein receptor			DOID:1312^focal segmental glomerulosclerosis;DOID:1184^nephrotic syndrome;DOID:0110014^age related macular degeneration 1;DOID:0050997^cerebellar ataxia, mental retardation and dysequlibrium syndrome;DOID:10652^Alzheimer's disease;DOID:12849^autistic disorder;DOID:1307^dementia			7436	VLDLR	12698	ENSG00000147852			O	0.45679	0.361111	0.205882	0.358491	0.6	0.617647	0.176471	0.371795	0.0779221	0.57377	0.428571	0.539683		hypo		hypo			18.9218	0.00369722		-32.6872	1.29591e-08	Level 1	-2.73251	0.848947		-29.9547	1.68204e-07
1:245236576:VLDLR	1	245236576	promoter	NM_013155	25696	3963	Vldlr	very low density lipoprotein receptor			DOID:1312^focal segmental glomerulosclerosis;DOID:1184^nephrotic syndrome;DOID:0110014^age related macular degeneration 1;DOID:0050997^cerebellar ataxia, mental retardation and dysequlibrium syndrome;DOID:10652^Alzheimer's disease;DOID:12849^autistic disorder;DOID:1307^dementia			7436	VLDLR	12698	ENSG00000147852			O	0.547619	0.389831	0.253731	0.27907	0.52459	0.568966	0.216667	0.347222	0.0882353	0.622951	0.365079	0.515625		hypo		hypo			6.57848	0.450847		-25.5309	0.000130494	Level 1	2.46914	0.872565		-28	5.08434e-06
1:245236591:VLDLR	1	245236591	promoter	NM_013155	25696	3963	Vldlr	very low density lipoprotein receptor			DOID:1312^focal segmental glomerulosclerosis;DOID:1184^nephrotic syndrome;DOID:0110014^age related macular degeneration 1;DOID:0050997^cerebellar ataxia, mental retardation and dysequlibrium syndrome;DOID:10652^Alzheimer's disease;DOID:12849^autistic disorder;DOID:1307^dementia			7436	VLDLR	12698	ENSG00000147852			O	0.303797	0.2	0.166667	0.162162	0.526316	0.526316	0.125	0.217391	0.016129	0.478261	0.196721	0.391304		hypo					20.8931	0.00114262		-31.4091	9.47842e-08	Level 1	-7.5277	0.573624		-23.8814	1.65335e-05
1:247171121:AK3	1	247171121	promoter	NM_013218	26956	619885	Ak3	adenylate kinase 3			DOID:1040^chronic lymphocytic leukemia;DOID:684^hepatocellular carcinoma			50808	AK3	17376	ENSG00000147853				0.122449	0.266667	0.487179	0.588235	0.717391	0.783784	0.678571	0.740741	0.651163	0.787879	0.756098	0.740741	hyper						42.2659	3.23589e-09	Level 1	-0.48547	0.907501		6.15215	0.652881		-6.63762	0.556706
1:247171222:AK3	1	247171222	promoter	NM_013218	26956	619885	Ak3	adenylate kinase 3			DOID:1040^chronic lymphocytic leukemia;DOID:684^hepatocellular carcinoma			50808	AK3	17376	ENSG00000147853				0.336364	0.292135	0.444444	0.69863	0.72619	0.811765	0.625	0.650943	0.520548	0.71831	0.69697	0.797297	hyper						39.4362	7.9786e-17	Level 1	-14.2996	0.0396103		-0.859739	0.938894		-13.4398	0.072515
1:247247689:RCL1	1	247247689	promoter	NM_001013152	309301	1305320	Rcl1	RNA terminal phosphate cyclase-like 1						10171	RCL1	17687	ENSG00000120158				0.290323	0.548387	0.510638	0.818182	0.675	0.852941	0.714286	0.857143	0.818182	0.74359	0.763158	0.729167	hyper						33.5217	8.9414e-07	Level 1	1.29316	0.896995		-3.5661	0.810625		4.85926	0.626149
1:247384112:JAK2	1	247384112	promoter	NM_031514	24514	2939	Jak2	Janus kinase 2	DOID:7148^rheumatoid arthritis;DOID:9002457^Experimental Arthritis		DOID:114^heart disease;DOID:5082^liver cirrhosis;DOID:3571^liver cancer;DOID:684^hepatocellular carcinoma;DOID:9970^obesity;DOID:224^transient cerebral ischemia;DOID:0080208^non-alcoholic fatty liver disease;DOID:1920^hyperuricemia;DOID:5327^retinal detachment;DOID:5844^myocardial infarction;DOID:3571^liver cancer;DOID:10762^portal hypertension;DOID:12236^primary biliary cholangitis;DOID:1577^lim…	04630^Jak-STAT signaling pathway	05145^Toxoplasmosis;05140^Leishmaniasis	3717	JAK2	6192	ENSG00000096968	O		O	0.842697	0.830189	0.736842	0.631579	0.526316	0.490909	0.825	0.714286	0.758065	0.634615	0.446809	0.585714	hypo						-25.5712	2.06279e-05	Level 1	21.0556	0.0126715		0.879684	0.938894		20.1759	0.0132429
1:247384160:JAK2	1	247384160	promoter	NM_031514	24514	2939	Jak2	Janus kinase 2	DOID:7148^rheumatoid arthritis;DOID:9002457^Experimental Arthritis		DOID:114^heart disease;DOID:5082^liver cirrhosis;DOID:3571^liver cancer;DOID:684^hepatocellular carcinoma;DOID:9970^obesity;DOID:224^transient cerebral ischemia;DOID:0080208^non-alcoholic fatty liver disease;DOID:1920^hyperuricemia;DOID:5327^retinal detachment;DOID:5844^myocardial infarction;DOID:3571^liver cancer;DOID:10762^portal hypertension;DOID:12236^primary biliary cholangitis;DOID:1577^lim…	04630^Jak-STAT signaling pathway	05145^Toxoplasmosis;05140^Leishmaniasis	3717	JAK2	6192	ENSG00000096968	O		O	0.566667	0.575	0.704545	0.340909	0.354839	0.222222	0.71875	0.344828	0.538462	0.486486	0.481481	0.432432	hypo						-30.4805	7.15011e-05	Level 1	23.3694	0.0332348		15.904	0.330933		7.46535	0.571026
1:247387500:JAK2	1	247387500	promoter	NM_031514	24514	2939	Jak2	Janus kinase 2	DOID:7148^rheumatoid arthritis;DOID:9002457^Experimental Arthritis		DOID:114^heart disease;DOID:5082^liver cirrhosis;DOID:3571^liver cancer;DOID:684^hepatocellular carcinoma;DOID:9970^obesity;DOID:224^transient cerebral ischemia;DOID:0080208^non-alcoholic fatty liver disease;DOID:1920^hyperuricemia;DOID:5327^retinal detachment;DOID:5844^myocardial infarction;DOID:3571^liver cancer;DOID:10762^portal hypertension;DOID:12236^primary biliary cholangitis;DOID:1577^lim…	04630^Jak-STAT signaling pathway	05145^Toxoplasmosis;05140^Leishmaniasis	3717	JAK2	6192	ENSG00000096968	O		O	0.730769	0.694444	0.285714	0.409091	0.030303	0.0666667	0.285714	0.206897	0.433333	0.222222	0.458333	0.172414	hypo						-42.0635	2.79912e-06	Level 1	15.5357	0.242118		11.7857	0.493784		3.75	0.796657
1:247396536:JAK2	1	247396536	promoter	NM_031514	24514	2939	Jak2	Janus kinase 2	DOID:7148^rheumatoid arthritis;DOID:9002457^Experimental Arthritis		DOID:114^heart disease;DOID:5082^liver cirrhosis;DOID:3571^liver cancer;DOID:684^hepatocellular carcinoma;DOID:9970^obesity;DOID:224^transient cerebral ischemia;DOID:0080208^non-alcoholic fatty liver disease;DOID:1920^hyperuricemia;DOID:5327^retinal detachment;DOID:5844^myocardial infarction;DOID:3571^liver cancer;DOID:10762^portal hypertension;DOID:12236^primary biliary cholangitis;DOID:1577^lim…	04630^Jak-STAT signaling pathway	05145^Toxoplasmosis;05140^Leishmaniasis	3717	JAK2	6192	ENSG00000096968	O		O	0.651163	0.741935	0.526316	0.533333	0.285714	0.517241	0.75	0.5	0.869565	0.710526	0.85	0.848485		hyper	hyper				-20.8186	0.0347864		28.4402	0.0181979	Level 1	36.5466	0.000195468	Level 1	-8.10639	0.55109
1:247477543:INSL6	1	247477543	promoter	NM_022583	50546	62061	Insl6	insulin-like 6						11172	INSL6	6089	ENSG00000120210				0.46875	0.447368	0.318182	0.478261	0.466667	0.571429	0.2	0.235294	0.166667	0.333333	0.318182	0.333333		hypo					8.22598	0.51093		-30.9452	0.0117674	Level 1	-17.8304	0.394756		-13.1148	0.399791
1:247477559:INSL6	1	247477559	promoter	NM_022583	50546	62061	Insl6	insulin-like 6						11172	INSL6	6089	ENSG00000120210				0.444444	0.46	0.346154	0.551724	0.589744	0.5	0.230769	0.363636	0.259259	0.4	0.518519	0.433333		hypo					11.9268	0.287721		-26.902	0.0228337	Level 1	-9.44742	0.628111		-17.4545	0.240106
1:247524122:CD274	1	247524122	promoter	NM_001191954	499342	1566211	Cd274	CD274 molecule				04514^Cell adhesion molecules (CAMs)		29126	CD274	17635	ENSG00000120217	O			0.105263	0.0952381	0	0.285714	0.3125	0.578947	0.227273	0.481481	0.37037	0.363636	0.478261	0.55	hyper						33.7988	0.000854381	Level 1	-3.97422	0.823874		5.33752	0.837815		-9.31174	0.556034
1:247524122:PLGRKT	1	247524122	promoter	NM_001106347	293888	1306839	Plgrkt	plasminogen receptor with a C-terminal lysine						55848	PLGRKT	23633	ENSG00000107020				0.105263	0.0952381	0	0.285714	0.3125	0.578947	0.227273	0.481481	0.37037	0.363636	0.478261	0.55	hyper						33.7988	0.000854381	Level 1	-3.97422	0.823874		5.33752	0.837815		-9.31174	0.556034
1:247524211:CD274	1	247524211	promoter	NM_001191954	499342	1566211	Cd274	CD274 molecule				04514^Cell adhesion molecules (CAMs)		29126	CD274	17635	ENSG00000120217	O			0.127273	0.128571	0.0909091	0.311111	0.136364	0.622642	0.315789	0.254902	0.316667	0.371429	0.423077	0.578947	hyper						25.6573	4.83063e-06	Level 1	-7.79374	0.488066		8.27606	0.599642		-16.0698	0.122307
1:247524211:PLGRKT	1	247524211	promoter	NM_001106347	293888	1306839	Plgrkt	plasminogen receptor with a C-terminal lysine						55848	PLGRKT	23633	ENSG00000107020				0.127273	0.128571	0.0909091	0.311111	0.136364	0.622642	0.315789	0.254902	0.316667	0.371429	0.423077	0.578947	hyper						25.6573	4.83063e-06	Level 1	-7.79374	0.488066		8.27606	0.599642		-16.0698	0.122307
1:248121875:IL33	1	248121875	promoter	NM_001014166	361749	1311155	Il33	interleukin 33	DOID:9002457^Experimental Arthritis		DOID:10652^Alzheimer's disease			90865	IL33	16028	ENSG00000137033				0.237113	0.32	0.605634	0.662338	0.688312	0.825397	0.830769	0.643836	0.666667	0.732143	0.714286	0.84058	hyper						34.8524	1.76354e-11	Level 1	-0.997382	0.904283		4.34822	0.656103		-5.3456	0.547821
1:248121924:IL33	1	248121924	promoter	NM_001014166	361749	1311155	Il33	interleukin 33	DOID:9002457^Experimental Arthritis		DOID:10652^Alzheimer's disease			90865	IL33	16028	ENSG00000137033				0.229167	0.347222	0.515625	0.516129	0.584416	0.723077	0.754098	0.58209	0.6	0.607843	0.785714	0.655738	hyper						26.3016	3.61997e-06	Level 1	3.46439	0.724378		9.11365	0.447409		-5.64925	0.551085
1:248214619:UHRF2	1	248214619	promoter	NM_001107585	309331	1309990	Uhrf2	ubiquitin like with PHD and ring finger domains 2						115426	UHRF2	12557	ENSG00000147854		O		0.362637	0.5	0.527273	0.731707	0.727273	0.754717	0.813559	0.746032	0.662162	0.8	0.833333	0.603774	hyper						28.868	5.16279e-06	Level 1	-0.443656	0.907501		1.87643	0.89754		-2.32009	0.795577
1:252101042:RNLS	1	252101042	promoter	NM_001014167	361751	1309804	Rnls	renalase, FAD-dependent amine oxidase			DOID:6000^congestive heart failure;DOID:0050851^glomerulosclerosis;DOID:1063^interstitial nephritis;DOID:784^chronic kidney disease;DOID:783^end stage renal disease;DOID:10825^essential hypertension;DOID:10763^hypertension			55328	RNLS	25641	ENSG00000184719				0.794521	0.75	0.833333	0.515152	0.347826	0.25	0.675676	0.236842	0.55102	0.690909	0.534884	0.428571	hypo						-42.5541	3.1619e-11	Level 1	13.0591	0.292032		20.2941	0.120616		-7.23502	0.551534
1:252101063:RNLS	1	252101063	promoter	NM_001014167	361751	1309804	Rnls	renalase, FAD-dependent amine oxidase			DOID:6000^congestive heart failure;DOID:0050851^glomerulosclerosis;DOID:1063^interstitial nephritis;DOID:784^chronic kidney disease;DOID:783^end stage renal disease;DOID:10825^essential hypertension;DOID:10763^hypertension			55328	RNLS	25641	ENSG00000184719				0.676923	0.580645	0.861111	0.5	0.166667	0.411765	0.685714	0.348837	0.480769	0.5	0.536585	0.515152	hypo						-33.5527	4.02844e-06	Level 1	14.6853	0.229023		17.0418	0.26607		-2.35653	0.849307
1:252895181:IFIT3	1	252895181	promoter	NM_001007694	309526	1359681	Ifit3	interferon-induced protein with tetratricopeptide repeats 3						3437	IFIT3	5411	ENSG00000119917				0.469697	0.333333	0.318182	0.0526316	0.047619	0.1875	0.0322581	0.0263158	0	0.171429	0.0322581	0.151515	hypo						-29.0361	2.31752e-05	Level 1	-7.94836	0.189601		2.2311	0.86274		-10.1795	0.0820496
1:254735723:ANKRD1	1	254735723	promoter	NM_013220	27064	61989	Ankrd1	ankyrin repeat domain 1			DOID:3191^nemaline myopathy;DOID:12377^spinal muscular atrophy;DOID:11984^hypertrophic cardiomyopathy;DOID:422^congenital structural myopathy;DOID:12930^dilated cardiomyopathy			27063	ANKRD1	15819	ENSG00000148677				0.630435	0.589744	0.578947	0.470588	0.097561	0.40625	0.4	0.344828	0.354839	0.28	0.285714	0.117647	hypo						-29.3215	0.000363649	Level 1	5.40888	0.697388		-9.00204	0.578545		14.4109	0.287106
1:254735734:ANKRD1	1	254735734	promoter	NM_013220	27064	61989	Ankrd1	ankyrin repeat domain 1			DOID:3191^nemaline myopathy;DOID:12377^spinal muscular atrophy;DOID:11984^hypertrophic cardiomyopathy;DOID:422^congenital structural myopathy;DOID:12930^dilated cardiomyopathy			27063	ANKRD1	15819	ENSG00000148677				0.816327	0.871795	0.641026	0.638889	0.333333	0.542857	0.521739	0.555556	0.586207	0.608696	0.4	0.294118	hypo						-28.3952	0.000209939	Level 1	6.13868	0.66917		-8.17821	0.628111		14.3169	0.351447
1:254735783:ANKRD1	1	254735783	promoter	NM_013220	27064	61989	Ankrd1	ankyrin repeat domain 1			DOID:3191^nemaline myopathy;DOID:12377^spinal muscular atrophy;DOID:11984^hypertrophic cardiomyopathy;DOID:422^congenital structural myopathy;DOID:12930^dilated cardiomyopathy			27063	ANKRD1	15819	ENSG00000148677				0.869565	0.848485	0.829787	0.457143	0.48	0.736842	0.740741	0.625	0.697674	0.678571	0.75	0.645161	hypo						-29.6361	1.70947e-05	Level 1	13.3429	0.293554		14.1891	0.392762		-0.846233	0.908304
1:254968540:PCGF5	1	254968540	promoter	NM_001129882	681178	1583513	Pcgf5	polycomb group ring finger 5						84333	PCGF5	28264	ENSG00000180628				0.705882	0.772727	0.875	0.6	0.333333	0.454545	0.538462	0.705882	0.615385	0.625	0.461538	0.5	hypo						-30.8134	0.0329256	Level 1	15.4223	0.494687		6.29012	0.841039		9.13216	0.663396
1:255183251:HECTD2	1	255183251	promoter	NM_001107608	309514	1305536	Hectd2	HECT domain E3 ubiquitin protein ligase 2						143279	HECTD2	26736	ENSG00000165338				0.853659	0.782051	0.8	0.483871	0.507042	0.634921	0.660377	0.6	0.481013	0.6875	0.59375	0.632353	hypo						-27.2517	2.22837e-07	Level 1	3.12557	0.752403		9.69388	0.436938		-6.5683	0.50234
1:255183521:HECTD2	1	255183521	promoter	NM_001107608	309514	1305536	Hectd2	HECT domain E3 ubiquitin protein ligase 2						143279	HECTD2	26736	ENSG00000165338				0.803922	0.84	0.75	0.615385	0.4	0.419355	0.725	0.5	0.76	0.527778	0.52381	0.571429	hypo						-32.3158	5.1233e-06	Level 1	19.3614	0.074974		5.90526	0.694071		13.4562	0.242546
1:256370408:CYP26A1	1	256370408	promoter	NM_130408	154985	620161	Cyp26a1	cytochrome P450, family 26, subfamily a, polypeptide 1			DOID:8866^actinic keratosis;DOID:4621^holoprosencephaly;DOID:7941^Barrett's adenocarcinoma			1592	CYP26A1	2603	ENSG00000095596			O	0.241379	0.444444	0.457143	0.555556	0.0625	0.26087	0.677419	0.454545	0.46875	0.217391	0.366667	0.275862		hyper					-8.1831	0.454844		25.0762	0.0361775	Level 1	1.21951	0.938894		23.8567	0.049266
1:256743348:CEP55	1	256743348	promoter	NM_001025646	294074	1305340	Cep55	centrosomal protein 55			DOID:0080327^multinucleated neurons, anhydramnios, renal dysplasia, cerebellar hypoplasia and hydranencephaly;DOID:4626^hydranencephaly			55165	CEP55	1161	ENSG00000138180				0.746667	0.738462	0.694915	0.8	0.756098	0.785714	0.561404	0.735849	0.310345	0.733333	0.810811	0.781818		hypo		hypo			5.26068	0.512265		-25.1488	0.00136492	Level 1	0.0359195	0.938894		-25.1847	0.000249996
1:256743348:MYOF	1	256743348	promoter	NM_001191636	309499	1564216	Myof	myoferlin						26509	MYOF	3656	ENSG00000138119				0.746667	0.738462	0.694915	0.8	0.756098	0.785714	0.561404	0.735849	0.310345	0.733333	0.810811	0.781818		hypo		hypo			5.26068	0.512265		-25.1488	0.00136492	Level 1	0.0359195	0.938894		-25.1847	0.000249996
1:256780646:FFAR4	1	256780646	promoter	NM_001047088	294075	1308252	Ffar4	free fatty acid receptor 4			DOID:9970^obesity			338557	FFAR4	19061	ENSG00000186188				0.473684	0.5	0.40625	0.848485	0.666667	0.653846	0.666667	0.56	0.48	0.652174	0.64	0.769231	hyper						27.4225	0.00441529	Level 1	-16.113	0.264839		-4.3369	0.827023		-11.7761	0.444403
1:256780901:FFAR4	1	256780901	promoter	NM_001047088	294075	1308252	Ffar4	free fatty acid receptor 4			DOID:9970^obesity			338557	FFAR4	19061	ENSG00000186188				0.913043	0.923077	0.868421	0.611111	0.511628	0.755102	0.541667	0.727273	0.869565	0.741935	0.648649	0.702703	hypo						-26.9627	1.87719e-05	Level 1	11.2802	0.339736		6.24256	0.660576		5.03759	0.671988
1:256810316:PDE6C	1	256810316	promoter	NM_001108522	361752	1309844	Pde6c	phosphodiesterase 6C			DOID:13911^achromatopsia;DOID:0050572^cone-rod dystrophy			5146	PDE6C	8787	ENSG00000095464	O		O	0.379747	0.458333	0.507937	0.509804	0.283333	0.265625	0.775	0.566038	0.647059	0.533333	0.493506	0.380952		hyper					-10.1068	0.21899		30.9317	9.74267e-06	Level 1	12.7143	0.301163		18.2174	0.0287971
1:256810520:PDE6C	1	256810520	promoter	NM_001108522	361752	1309844	Pde6c	phosphodiesterase 6C			DOID:13911^achromatopsia;DOID:0050572^cone-rod dystrophy			5146	PDE6C	8787	ENSG00000095464	O		O	0.663265	0.685393	0.67	0.637681	0.426667	0.343284	0.766234	0.653333	0.910256	0.459459	0.444444	0.625		hyper		hyper			-20.328	0.000278257		30.9067	2.96471e-08	Level 1	4.408	0.697592		26.4987	2.16871e-06
1:256814834:PDE6C	1	256814834	promoter	NM_001108522	361752	1309844	Pde6c	phosphodiesterase 6C			DOID:13911^achromatopsia;DOID:0050572^cone-rod dystrophy			5146	PDE6C	8787	ENSG00000095464	O		O	0.309524	0.414634	0.608696	0.621622	0.774194	0.78125	0.538462	0.612903	0.729167	0.424242	0.540541	0.818182	hyper						30.4906	0.00041523	Level 1	-8.44068	0.524168		-15.4783	0.366183		7.03758	0.579611
1:256814834:RBP4	1	256814834	promoter	NM_013162	25703	3546	Rbp4	retinol binding protein 4			DOID:9970^obesity;DOID:9352^type 2 diabetes mellitus;DOID:9352^type 2 diabetes mellitus;DOID:9352^type 2 diabetes mellitus			5950	RBP4	9922	ENSG00000138207			O	0.309524	0.414634	0.608696	0.621622	0.774194	0.78125	0.538462	0.612903	0.729167	0.424242	0.540541	0.818182	hyper						30.4906	0.00041523	Level 1	-8.44068	0.524168		-15.4783	0.366183		7.03758	0.579611
1:256823625:RBP4	1	256823625	promoter	NM_013162	25703	3546	Rbp4	retinol binding protein 4			DOID:9970^obesity;DOID:9352^type 2 diabetes mellitus;DOID:9352^type 2 diabetes mellitus;DOID:9352^type 2 diabetes mellitus			5950	RBP4	9922	ENSG00000138207			O	0.517241	0.733333	0.535714	0.352941	0.28	0.307692	0.545455	0.48	0.727273	0.25	0.388889	0.2	hypo						-28.861	0.0148164	Level 1	27.0619	0.0791309		-1.74242	0.938894		28.8043	0.0641223
1:257146399:PLCE1	1	257146399	promoter	NM_053758	114633	69424	Plce1	phospholipase C, epsilon 1			DOID:0080382^nephrotic syndrome type 3;DOID:0080379^nephrotic syndrome type 2;DOID:1184^nephrotic syndrome	04020^Calcium signaling pathway;04070^Phosphatidylinositol signaling system		51196	PLCE1	17175	ENSG00000138193		O		0.217391	0.3	0.56	0.2	0.318182	0.166667	0.75	0.444444	0.466667	0.52381	0.285714	0.217391		hyper					-13.1283	0.353332		32.9674	0.0271546	Level 1	10.2098	0.628111		22.7576	0.178525
1:257146456:PLCE1	1	257146456	promoter	NM_053758	114633	69424	Plce1	phospholipase C, epsilon 1			DOID:0080382^nephrotic syndrome type 3;DOID:0080379^nephrotic syndrome type 2;DOID:1184^nephrotic syndrome	04020^Calcium signaling pathway;04070^Phosphatidylinositol signaling system		51196	PLCE1	17175	ENSG00000138193		O		0.15873	0.121951	0.354167	0.333333	0.153846	0.193548	0.666667	0.484848	0.365854	0.322581	0.355556	0.315789		hyper					1.88315	0.793483		26.5969	0.00566378	Level 1	10.3976	0.49656		16.1994	0.186552
1:261281740:ANKRD2	1	261281740	promoter	NM_001107589	309374	1305104	Ankrd2	ankyrin repeat domain 2						26287	ANKRD2	495	ENSG00000165887				0.548387	0.543478	0.6	0.754386	0.840909	0.928571	0.8	0.756757	0.826923	0.756757	0.829268	0.956522	hyper						26.2265	0.00014091	Level 1	-2.32558	0.812506		3.31333	0.787255		-5.63891	0.551085
1:261281740:HOGA1	1	261281740	promoter	NM_001106355	293949	1310475	Hoga1	4-hydroxy-2-oxoglutarate aldolase 1			DOID:0111672^primary hyperoxaluria type 3;DOID:2977^primary hyperoxaluria			112817	HOGA1	25155	ENSG00000241935		O		0.548387	0.543478	0.6	0.754386	0.840909	0.928571	0.8	0.756757	0.826923	0.756757	0.829268	0.956522	hyper						26.2265	0.00014091	Level 1	-2.32558	0.812506		3.31333	0.787255		-5.63891	0.551085
1:261388478:MARVELD1	1	261388478	promoter	NM_001107590	309375	1309811	Marveld1	MARVEL domain containing 1						83742	MARVELD1	28674	ENSG00000155254				0.134831	0.26506	0.382353	0.607143	0.382353	0.660714	0.52	0.684211	0.342466	0.62963	0.5	0.574468	hyper						28.8889	2.02596e-07	Level 1	-6.0628	0.557469		2.25146	0.884716		-8.31426	0.438525
1:261388630:MARVELD1	1	261388630	promoter	NM_001107590	309375	1309811	Marveld1	MARVEL domain containing 1						83742	MARVELD1	28674	ENSG00000155254				0.428571	0.525	0.666667	0.904762	0.729167	0.756757	0.8	0.651163	0.578947	0.820513	0.772727	0.685714	hyper						26.3361	0.000235931	Level 1	-13.6016	0.185088		-3.25637	0.823681		-10.3453	0.361951
1:261388750:MARVELD1	1	261388750	promoter	NM_001107590	309375	1309811	Marveld1	MARVEL domain containing 1						83742	MARVELD1	28674	ENSG00000155254				0.170455	0.383333	0.389831	0.73913	0.615385	0.860465	0.585366	0.706897	0.47541	0.866667	0.784615	0.795918	hyper						43.581	3.28632e-13	Level 1	-14.2996	0.154537		7.50591	0.538435		-21.8056	0.00428794
1:261673857:CRTAC1	1	261673857	promoter	NM_134401	171438	621085	Crtac1	cartilage acidic protein 1						55118	CRTAC1	14882	ENSG00000095713				0.075	0.0666667	0.333333	0.535714	0.428571	0.347826	0.6	0.291667	0.586207	0.423077	0.263158	0.0625	hyper			hyper			29.4444	0.00081395	Level 1	4.87062	0.772611		-21.0678	0.246072		25.9384	0.0401277
1:261674037:CRTAC1	1	261674037	promoter	NM_134401	171438	621085	Crtac1	cartilage acidic protein 1						55118	CRTAC1	14882	ENSG00000095713				0.659574	0.655172	0.404762	0.422222	0.40625	0.435897	0.71875	0.566667	0.740741	0.5	0.458333	0.553191		hyper					-14.5383	0.167475		25.1744	0.0228946	Level 1	8.12899	0.628111		17.0454	0.166035
1:261676434:CRTAC1	1	261676434	promoter	NM_134401	171438	621085	Crtac1	cartilage acidic protein 1						55118	CRTAC1	14882	ENSG00000095713				0.153846	0.233333	0.259259	0.114286	0.258065	0.176471	0.535714	0.333333	0.5	0.175	0.08	0.230769		hyper		hyper			-2.1112	0.791827		27.5799	0.00888694	Level 1	-1.58877	0.935987		29.1687	0.00245316
1:261854371:LOXL4	1	261854371	promoter	NM_001107592	309380	1308588	Loxl4	lysyl oxidase-like 4						84171	LOXL4	17171	ENSG00000138131				0.196078	0.333333	0.642857	0.724138	0.787879	0.870968	0.8	0.939394	0.714286	0.791667	0.871795	0.823529	hyper						41.5854	5.64386e-08	Level 1	1.84604	0.866276		3.07474	0.837329		-1.2287	0.898873
1:261854476:LOXL4	1	261854476	promoter	NM_001107592	309380	1308588	Loxl4	lysyl oxidase-like 4						84171	LOXL4	17171	ENSG00000138131				0.08	0.352941	0.454545	0.444444	0.684211	0.833333	0.5625	0.909091	0.571429	0.692308	0.428571	0.809524	hyper						35.1403	0.0047795	Level 1	2.58835	0.895005		3.40136	0.91036		-0.813008	0.908304
1:261854726:LOXL4	1	261854726	promoter	NM_001107592	309380	1308588	Loxl4	lysyl oxidase-like 4						84171	LOXL4	17171	ENSG00000138131				0.189189	0.28	0.72	0.625	0.625	1	0.666667	0.75	0.645161	0.571429	0.684211	0.619048	hyper						40.5769	0.000118174	Level 1	-8.78706	0.564248		-15.0634	0.494289		6.27635	0.706102
1:262023084:HPS1	1	262023084	promoter	NM_040669	114638	69193	Hps1	HPS1, biogenesis of lysosomal organelles complex 3 subunit 1			DOID:0060539^Hermansky-Pudlak syndrome 1;DOID:0050632^oculocutaneous albinism;DOID:0060539^Hermansky-Pudlak syndrome 1;DOID:2223^platelet storage pool deficiency			3257	HPS1	5163	ENSG00000107521				0.604651	0.5	0.364865	0.245283	0.0638298	0.160494	0.133333	0.0545455	0.0769231	0.25	0.275362	0.246753	hypo						-33.5577	8.90817e-11	Level 1	-7.46947	0.28839		9.7511	0.345183		-17.2206	0.00306242
1:262023153:HPS1	1	262023153	promoter	NM_040669	114638	69193	Hps1	HPS1, biogenesis of lysosomal organelles complex 3 subunit 1			DOID:0060539^Hermansky-Pudlak syndrome 1;DOID:0050632^oculocutaneous albinism;DOID:0060539^Hermansky-Pudlak syndrome 1;DOID:2223^platelet storage pool deficiency			3257	HPS1	5163	ENSG00000107521				0.540541	0.466667	0.566667	0.190476	0.05	0.290323	0.0434783	0.0384615	0	0.35	0.228571	0.192308	hypo						-33.1329	0.000374169	Level 1	-16.6275	0.0442214		5.24691	0.760294		-21.8745	0.00487568
1:263365002:NKX2-3	1	263365002	promoter	NM_001107594	309389	1308521	Nkx2-3	NK2 homeobox 3						159296	NKX2-3	7836	ENSG00000119919				0.0810811	0.0869565	0.166667	0.172414	0.413793	0.578947	0.125	0.321429	0.0810811	0.0555556	0.28	0.28125	hyper						28.588	0.000127381	Level 1	-23.7711	0.0229644		-17.9583	0.299646		-5.81273	0.62377
1:263365034:NKX2-3	1	263365034	promoter	NM_001107594	309389	1308521	Nkx2-3	NK2 homeobox 3						159296	NKX2-3	7836	ENSG00000119919				0.305556	0.125	0.111111	0.34375	0.363636	0.588235	0.0869565	0.210526	0.108108	0.166667	0.363636	0.411765	hyper	hypo			O		26.2229	0.00236627	Level 1	-30.0325	0.00111859	Level 1	-9.02406	0.628111		-21.0084	0.059124
1:263365081:NKX2-3	1	263365081	promoter	NM_001107594	309389	1308521	Nkx2-3	NK2 homeobox 3						159296	NKX2-3	7836	ENSG00000119919				0.538462	0.5	0.333333	0.575	0.566667	0.71875	0.142857	0.469388	0.333333	0.375	0.347826	0.657143		hypo					16.2363	0.121346		-27.2514	0.00726342	Level 1	-12.9842	0.491997		-14.2672	0.303044
1:263365165:NKX2-3	1	263365165	promoter	NM_001107594	309389	1308521	Nkx2-3	NK2 homeobox 3						159296	NKX2-3	7836	ENSG00000119919				0.375	0.407407	0.0689655	0.28	0.52381	0.588235	0.0833333	0.192308	0.103448	0.470588	0.4	0.35		hypo		hypo			16.0354	0.218933		-31.0116	0.00811965	Level 1	-2.55255	0.928068		-28.4591	0.0114292
1:263366479:NKX2-3	1	263366479	promoter	NM_001107594	309389	1308521	Nkx2-3	NK2 homeobox 3						159296	NKX2-3	7836	ENSG00000119919				0.602041	0.440678	0.625	0.734694	0.843137	0.888889	0.695652	0.863636	0.8	0.764706	0.741935	0.857143	hyper						25.699	7.07728e-06	Level 1	-2.82681	0.751027		-3.22225	0.783668		0.395436	0.908304
1:263366525:NKX2-3	1	263366525	promoter	NM_001107594	309389	1308521	Nkx2-3	NK2 homeobox 3						159296	NKX2-3	7836	ENSG00000119919				0.361111	0.322581	0.352941	0.421053	0.634146	0.75	0.333333	0.709091	0.377358	0.6	0.485714	0.732143	hyper						25.0868	0.000136725	Level 1	-11.6633	0.291586		-0.101706	0.938894		-11.5616	0.281584
1:263366558:NKX2-3	1	263366558	promoter	NM_001107594	309389	1308521	Nkx2-3	NK2 homeobox 3						159296	NKX2-3	7836	ENSG00000119919				0.127273	0.0714286	0.084507	0.24	0.404762	0.587302	0.209302	0.522727	0.0666667	0.333333	0.46875	0.309524	hyper						33.24	2.19912e-10	Level 1	-16.0655	0.106883		-3.84825	0.802581		-12.2172	0.261448
1:263433287:SLC25A28	1	263433287	promoter	NM_001109515	688811	1584155	Slc25a28	solute carrier family 25 member 28						81894	SLC25A28	23472	ENSG00000155287				0.770642	0.62766	0.603175	0.62	0.862069	0.887324	0.578125	0.671233	0.4	0.877551	0.810811	0.839286		hypo		hypo			12.4018	0.0461312		-26.3929	1.37866e-05	Level 1	3.35196	0.739456		-29.7448	1.47838e-07
1:263509505:CUTC	1	263509505	promoter	NM_001108525	361760	1304966	Cutc	cutC copper transporter						51076	CUTC	24271	ENSG00000119929				0.386076	0.783333	0.436893	0.78125	0.84466	0.792079	0.494253	0.697917	0.788462	0.798246	0.73913	0.464646	hyper						28.4767	1.21064e-11	Level 1	-14.0712	0.0142171		-13.757	0.0449594		-0.31416	0.908304
1:263525086:COX15	1	263525086	promoter	NM_001033699	309391	1312043	Cox15	cytochrome c oxidase assembly homolog COX15			DOID:3652^Leigh disease;DOID:11984^hypertrophic cardiomyopathy;DOID:0080358^fatal infantile cardioencephalomyopathy due to cytochrome c oxidase deficiency 2			1355	COX15	2263	ENSG00000014919				0.845361	0.90625	0.757576	0.637931	0.425926	0.548387	0.75	0.578947	0.676923	0.530612	0.655738	0.583333	hypo						-30.533	1.18781e-09	Level 1	13.7189	0.169313		5.38878	0.658669		8.33017	0.423309
1:263525198:COX15	1	263525198	promoter	NM_001033699	309391	1312043	Cox15	cytochrome c oxidase assembly homolog COX15			DOID:3652^Leigh disease;DOID:11984^hypertrophic cardiomyopathy;DOID:0080358^fatal infantile cardioencephalomyopathy due to cytochrome c oxidase deficiency 2			1355	COX15	2263	ENSG00000014919				0.851852	0.68254	0.764706	0.631579	0.132075	0.157895	0.489796	0.316667	0.646154	0.377358	0.268657	0.275862	hypo						-46.2208	7.33069e-17	Level 1	17.7129	0.0423052		-0.800646	0.938894		18.5135	0.0230486
1:263525205:COX15	1	263525205	promoter	NM_001033699	309391	1312043	Cox15	cytochrome c oxidase assembly homolog COX15			DOID:3652^Leigh disease;DOID:11984^hypertrophic cardiomyopathy;DOID:0080358^fatal infantile cardioencephalomyopathy due to cytochrome c oxidase deficiency 2			1355	COX15	2263	ENSG00000014919				0.925	0.8125	0.794118	0.6	0.232143	0.196429	0.470588	0.280702	0.641791	0.589286	0.342857	0.301887	hypo						-50.7739	1.4058e-21	Level 2	13.2968	0.178888		6.65039	0.628111		6.64645	0.543144
1:263525211:COX15	1	263525211	promoter	NM_001033699	309391	1312043	Cox15	cytochrome c oxidase assembly homolog COX15			DOID:3652^Leigh disease;DOID:11984^hypertrophic cardiomyopathy;DOID:0080358^fatal infantile cardioencephalomyopathy due to cytochrome c oxidase deficiency 2			1355	COX15	2263	ENSG00000014919				0.858824	0.854839	0.75	0.571429	0.175439	0.166667	0.407407	0.315789	0.514706	0.457627	0.25641	0.350877	hypo						-51.6529	4.98615e-22	Level 2	11.3605	0.255804		3.99716	0.748226		7.36336	0.460091
1:263525216:COX15	1	263525216	promoter	NM_001033699	309391	1312043	Cox15	cytochrome c oxidase assembly homolog COX15			DOID:3652^Leigh disease;DOID:11984^hypertrophic cardiomyopathy;DOID:0080358^fatal infantile cardioencephalomyopathy due to cytochrome c oxidase deficiency 2			1355	COX15	2263	ENSG00000014919				0.89011	0.885246	0.791045	0.540984	0.192982	0.272727	0.509091	0.263158	0.535211	0.474576	0.3375	0.275862	hypo						-51.7407	2.18518e-23	Level 2	10.1582	0.318152		1.93656	0.896611		8.22169	0.403749
1:263525234:COX15	1	263525234	promoter	NM_001033699	309391	1312043	Cox15	cytochrome c oxidase assembly homolog COX15			DOID:3652^Leigh disease;DOID:11984^hypertrophic cardiomyopathy;DOID:0080358^fatal infantile cardioencephalomyopathy due to cytochrome c oxidase deficiency 2			1355	COX15	2263	ENSG00000014919				0.870968	0.826087	0.784615	0.522388	0.172414	0.166667	0.472727	0.205882	0.457143	0.343284	0.382022	0.238095	hypo						-53.5302	1.55531e-25	Level 2	7.57597	0.426511		3.14698	0.80068		4.42899	0.620963
1:263525266:COX15	1	263525266	promoter	NM_001033699	309391	1312043	Cox15	cytochrome c oxidase assembly homolog COX15			DOID:3652^Leigh disease;DOID:11984^hypertrophic cardiomyopathy;DOID:0080358^fatal infantile cardioencephalomyopathy due to cytochrome c oxidase deficiency 2			1355	COX15	2263	ENSG00000014919				0.829787	0.790323	0.724638	0.493333	0.160714	0.166667	0.542373	0.264706	0.533333	0.421053	0.388889	0.235294	hypo						-49.3473	1.91658e-21	Level 1	15.2351	0.0653149		7.08616	0.532406		8.14893	0.390434
1:263525377:COX15	1	263525377	promoter	NM_001033699	309391	1312043	Cox15	cytochrome c oxidase assembly homolog COX15			DOID:3652^Leigh disease;DOID:11984^hypertrophic cardiomyopathy;DOID:0080358^fatal infantile cardioencephalomyopathy due to cytochrome c oxidase deficiency 2			1355	COX15	2263	ENSG00000014919				0.846939	0.870968	0.75	0.685185	0.222222	0.147541	0.72	0.547619	0.619048	0.409836	0.365079	0.3125	hypo	hyper		hyper	O		-47.8704	1.39585e-18	Level 1	29.4444	3.07382e-05	Level 1	1.62791	0.925169		27.8165	6.86708e-05
1:263525429:COX15	1	263525429	promoter	NM_001033699	309391	1312043	Cox15	cytochrome c oxidase assembly homolog COX15			DOID:3652^Leigh disease;DOID:11984^hypertrophic cardiomyopathy;DOID:0080358^fatal infantile cardioencephalomyopathy due to cytochrome c oxidase deficiency 2			1355	COX15	2263	ENSG00000014919				0.746988	0.757576	0.649123	0.636364	0.0666667	0.0967742	0.5	0.304348	0.482759	0.365079	0.175439	0.339286	hypo						-45.1696	2.15321e-15	Level 1	16.8154	0.058661		2.38496	0.864338		14.4304	0.117398
1:263541028:ABCC2	1	263541028	promoter	NM_012833	25303	2366	Abcc2	ATP binding cassette subfamily C member 2	DOID:7148^rheumatoid arthritis		DOID:9352^type 2 diabetes mellitus;DOID:9352^type 2 diabetes mellitus;DOID:13580^cholestasis;DOID:13580^cholestasis;DOID:13580^cholestasis;DOID:9452^fatty liver disease;DOID:1824^status epilepticus;DOID:12236^primary biliary cholangitis;DOID:2741^bilirubin metabolic disorder;DOID:2741^bilirubin metabolic disorder;DOID:783^end stage renal disease;DOID:11832^visual epilepsy;DOID:12308^Dubin-Johnson…	02010^ABC transporters		1244	ABCC2	53	ENSG00000023839	O		O	0.694915	0.576271	0.688525	0.529412	0.378788	0.467742	0.745098	0.616667	0.777778	0.65	0.57377	0.55		hyper					-20.1117	0.00372361		25.6577	0.000413067	Level 1	13.1337	0.320681		12.524	0.206118
1:263806753:CYP2C23	1	263806753	promoter	NM_031839	83790	620370	Cyp2c23	cytochrome P450, family 2, subfamily c, polypeptide 23													0.395349	0.341772	0.491803	0.641509	0.611111	0.734694	0.62	0.642857	0.447761	0.616667	0.56962	0.62963	hyper						26.4012	5.85213e-05	Level 1	-10.5973	0.335531		-6.56304	0.628111		-4.03426	0.694313
1:263807005:CYP2C23	1	263807005	promoter	NM_031839	83790	620370	Cyp2c23	cytochrome P450, family 2, subfamily c, polypeptide 23													0.0843373	0.276316	0.384615	0.576923	0.5	0.538462	0.586957	0.416667	0.414634	0.33871	0.571429	0.303571	hyper						30.625	4.44182e-07	Level 1	-6.87831	0.555249		-13.4017	0.329418		6.52343	0.5526
1:263807388:CYP2C23	1	263807388	promoter	NM_031839	83790	620370	Cyp2c23	cytochrome P450, family 2, subfamily c, polypeptide 23													0.046875	0.176471	0.305556	0.5	0.36	0.452381	0.5	0.518519	0.454545	0.28125	0.595238	0.289474	hyper						28.8949	0.000114559	Level 1	4.63338	0.755673		-3.64165	0.853535		8.27504	0.550771
1:263807391:CYP2C23	1	263807391	promoter	NM_031839	83790	620370	Cyp2c23	cytochrome P450, family 2, subfamily c, polypeptide 23													0.0645161	0.15625	0.314286	0.421053	0.375	0.45	0.56	0.444444	0.534884	0.448276	0.6	0.441176	hyper						26.6648	0.000765353	Level 1	9.41027	0.547773		8.31676	0.628111		1.09351	0.908304
1:263927897:BLOC1S2	1	263927897	promoter	NM_001037349	293938	1306551	Bloc1s2	biogenesis of lysosomal organelles complex-1, subunit 2			DOID:3753^Hermansky-Pudlak syndrome			282991	BLOC1S2	20984	ENSG00000196072				0.534483	0.5	0.657143	0.902439	0.822222	0.934783	0.536585	0.866667	0.45	0.888889	0.74	0.648649	hyper	hypo			O		33.3172	6.63418e-08	Level 1	-28.3624	2.38302e-05	Level 1	-14.075	0.207653		-14.2874	0.188715
1:263927920:BLOC1S2	1	263927920	promoter	NM_001037349	293938	1306551	Bloc1s2	biogenesis of lysosomal organelles complex-1, subunit 2			DOID:3753^Hermansky-Pudlak syndrome			282991	BLOC1S2	20984	ENSG00000196072				0.392857	0.536585	0.628571	0.808511	0.735849	0.851852	0.534884	0.787234	0.451613	0.764706	0.769231	0.568627	hyper						29.8701	8.09636e-06	Level 1	-21.9754	0.00441235		-10.5271	0.409668		-11.4483	0.297225
1:263960143:PKD2L1	1	263960143	promoter	NM_001106352	293937	1306261	Pkd2l1	polycystin 2 like 1, transient receptor potential cation channel			DOID:898^autosomal dominant polycystic kidney disease;DOID:0110859^polycystic kidney disease 2;DOID:898^autosomal dominant polycystic kidney disease			9033	PKD2L1	9011	ENSG00000107593				0.408284	0	0.394737	0.883721	0.831776	0.838095	0.385542	0.843373	0.417722	0.444444	0.854369	0.357143	hyper	hypo	hypo		O	O	56.3993	4.86278e-48	Level 2	-29.7973	5.46203e-11	Level 1	-29.5595	4.16141e-12	Level 1	-0.237765	0.908304
1:264052010:SCD2	1	264052010	promoter	NM_031841	83792	621177	Scd2	stearoyl-Coenzyme A desaturase 2													0.394737	0	0	0.9	0.866667	0.885714	0.428571	0.947368	0.363636	0.346154	1	0.294118	hyper	hypo	hypo		O	O	71.9375	1.14127e-21	Level 2	-30.2392	0.00413651	Level 1	-37.5736	0.000313354	Level 1	7.33436	0.692194
1:264057561:SCD2	1	264057561	promoter	NM_031841	83792	621177	Scd2	stearoyl-Coenzyme A desaturase 2													0.557692	0.0816327	0	0.890909	0.935484	0.90566	0.612245	0.915254	0.333333	0.484848	0.857143	0.45614	hyper	hypo	hypo		O	O	66.5599	6.76645e-28	Level 2	-25.9416	3.45842e-05	Level 1	-26.8975	3.03846e-05	Level 1	0.955882	0.908304
1:264251079:WNT8B	1	264251079	promoter	NM_001106359	293990	1307644	Wnt8b	Wnt family member 8B			DOID:10487^Hirschsprung's disease	04310^Wnt signaling pathway;04340^Hedgehog signaling pathway	05200^Pathways in cancer;05217^Basal cell carcinoma	7479	WNT8B	12789	ENSG00000075290				0.712329	0.756098	0.75	0.393939	0.372093	0.48	0.465116	0.448276	0.571429	0.566038	0.52	0.510638	hypo						-31.532	3.04626e-06	Level 1	6.88756	0.555841		11.2698	0.462902		-4.38228	0.707833
1:264300453:HIF1AN	1	264300453	promoter	NM_001113749	309434	1308281	Hif1an	hypoxia inducible factor 1 subunit alpha inhibitor						55662	HIF1AN	17113	ENSG00000166135			O	0.0408163	0.903226	0.793103	0	0.0263158	0	0	0	0.375	0.05	0	0.35	hypo						-47.3081	2.3317e-12	Level 1	12.1674	0.0624872		11.3826	0.21969		0.784733	0.908304
1:264300453:SEC31B	1	264300453	promoter	NM_001135713	309433	1598329	Sec31b	SEC31 homolog B, COPII coat complex component						25956	SEC31B	23197	ENSG00000075826				0.0408163	0.903226	0.793103	0	0.0263158	0	0	0	0.375	0.05	0	0.35	hypo						-47.3081	2.3317e-12	Level 1	12.1674	0.0624872		11.3826	0.21969		0.784733	0.908304
1:264752743:TWNK	1	264752743	promoter	NM_001107599	309441	1307884	Twnk	twinkle mtDNA helicase			DOID:0111520^autosomal dominant progressive external ophthalmoplegia with mitochondrial DNA deletions 3;DOID:0050857^Perrault syndrome;DOID:0111520^autosomal dominant progressive external ophthalmoplegia with mitochondrial DNA deletions 3;DOID:0080126^mitochondrial DNA depletion syndrome 7;DOID:12558^chronic progressive external ophthalmoplegia;DOID:14330^Parkinson's disease			56652	TWNK	1160	ENSG00000107815		O		0.6875	0.5625	0.604651	0.5	0.196429	0.289474	0.463415	0.489796	0.396226	0.529412	0.47619	0.372549	hypo						-29.5939	1.28142e-05	Level 1	12.3609	0.269664		13.439	0.343925		-1.07809	0.908304
1:264754327:TWNK	1	264754327	promoter	NM_001107599	309441	1307884	Twnk	twinkle mtDNA helicase			DOID:0111520^autosomal dominant progressive external ophthalmoplegia with mitochondrial DNA deletions 3;DOID:0050857^Perrault syndrome;DOID:0111520^autosomal dominant progressive external ophthalmoplegia with mitochondrial DNA deletions 3;DOID:0080126^mitochondrial DNA depletion syndrome 7;DOID:12558^chronic progressive external ophthalmoplegia;DOID:14330^Parkinson's disease			56652	TWNK	1160	ENSG00000107815		O		0.648649	0.5	0.652174	0.272727	0.294118	0.307692	0.272727	0.5625	0.333333	0.428571	0.529412	0.714286	hypo						-33.5889	0.0121088	Level 1	10.315	0.585822		26.2873	0.308064		-15.9722	0.428242
1:264764280:LZTS2	1	264764280	promoter	NM_001014247	365468	1359249	Lzts2	leucine zipper tumor suppressor 2			DOID:18^urinary system disease			84445	LZTS2	29381	ENSG00000107816				0.375	0.257143	0.487805	0.709677	0.625	0.818182	0.791667	0.707317	0.583333	0.806452	0.666667	0.703704	hyper						32.7094	0.000119472	Level 1	-2.2714	0.865431		2.13904	0.924132		-4.41044	0.744223
1:264764280:MRPL43	1	264764280	promoter	NM_001107598	309440	1307593	Mrpl43	mitochondrial ribosomal protein L43						84545	MRPL43	14517	ENSG00000055950				0.375	0.257143	0.487805	0.709677	0.625	0.818182	0.791667	0.707317	0.583333	0.806452	0.666667	0.703704	hyper						32.7094	0.000119472	Level 1	-2.2714	0.865431		2.13904	0.924132		-4.41044	0.744223
1:264764391:LZTS2	1	264764391	promoter	NM_001014247	365468	1359249	Lzts2	leucine zipper tumor suppressor 2			DOID:18^urinary system disease			84445	LZTS2	29381	ENSG00000107816				0.413793	0.520833	0.526316	0.681818	0.824561	0.69697	0.75	0.583333	0.621622	0.852941	0.8125	0.804878	hyper						27.4266	0.000204935	Level 1	-13.0357	0.284521		6.35013	0.628111		-19.3858	0.0545558
1:264764391:MRPL43	1	264764391	promoter	NM_001107598	309440	1307593	Mrpl43	mitochondrial ribosomal protein L43						84545	MRPL43	14517	ENSG00000055950				0.413793	0.520833	0.526316	0.681818	0.824561	0.69697	0.75	0.583333	0.621622	0.852941	0.8125	0.804878	hyper						27.4266	0.000204935	Level 1	-13.0357	0.284521		6.35013	0.628111		-19.3858	0.0545558
1:264806379:PDZD7	1	264806379	promoter	NM_001106362	293996	1309882	Pdzd7	PDZ domain containing 7			DOID:0111635^autosomal recessive nonsyndromic deafness 57;DOID:0110839^Usher syndrome type 2C;DOID:0110838^Usher syndrome type 2A			79955	PDZD7	26257	ENSG00000186862				0.211864	0.3	0.573529	0.719298	0.681818	0.644068	0.756757	0.742424	0.701299	0.584416	0.635417	0.741935	hyper						35.3616	1.5216e-11	Level 1	5.14002	0.556753		-3.45102	0.777969		8.59104	0.310856
1:264806395:PDZD7	1	264806395	promoter	NM_001106362	293996	1309882	Pdzd7	PDZ domain containing 7			DOID:0111635^autosomal recessive nonsyndromic deafness 57;DOID:0110839^Usher syndrome type 2C;DOID:0110838^Usher syndrome type 2A			79955	PDZD7	26257	ENSG00000186862				0.164948	0.235294	0.436364	0.574468	0.509434	0.574468	0.694915	0.522727	0.535714	0.566667	0.630769	0.533333	hyper						29.7856	5.92087e-07	Level 1	4.01746	0.725506		3.13325	0.840281		0.884203	0.908304
1:265306525:POLL	1	265306525	promoter	NM_001014168	361767	1308053	Poll	DNA polymerase lambda						27343	POLL	9184	ENSG00000166169				0.5	0.611111	0.52	0.538462	0.463415	0.4375	0.931034	0.540541	0.637931	0.811321	0.833333	0.648649			hyper				-6.52256	0.507327		19.5276	0.0767058		28.7698	0.00284784	Level 1	-9.24219	0.403354
[truncated: 49,460 more rows]
[truncated: 4 more columns]
